# Supplementary material for: Burkholderia gladioli strain KJ-34 exhibits broad-spectrum antifungal activity
Source: Front Plant Sci. 2023 Mar 3;14:1097044. doi: 10.3389/fpls.2023.1097044 (PMC10020716; doi:10.3389/fpls.2023.1097044)
Supplement: Supplementary file 1 [file Table_1.xlsx]

## Sheet: S2
Index	Compounds	Formula	Precursor(g/mol)	Mass(g/mol)	score	RT(min)	MS_level	CAS_ID	HMDB_ID	cpd_ID	Metlin_ID	Pubchem.CID	Class.I	Class.II	source	CK1	CK2	CK3	KJ-34-1	KJ-34-2	KJ-34-3	VIP	p_value	Fold_Change	Log2FC	Type
MW0011883	1,2-Dilinoleoyl-sn-glycero-3-phosphocholine	C44H80NO8P	746.5294	781.5622	0.5528	10.5861	MS2-Search-DB	998-06-1	HMDB0008138	--	--	5288075	Lipids and lipid-like molecules	Glycerophospholipids	rp	161879.47	42074.23	55568.77	79077.74	33778.05	49250.1	0.5508671307106596	0.4888177329075897	0.6246314240150379	-0.6789229444685566	insig
MEDP0058	L-Saccharopine	C11H20N2O6	259.1162	276.1321	0.7173	5.1038	MS2-Search-DB	997-68-2	HMDB0000279	C00449	--	160556	Amino acid and Its metabolomics	Amino acids	rp	522.46	823.7	8973.61	82407.1	18913.84	4052.19	0.8001952697326826	0.3175644583925376	10.210802178730725	3.3520243062368467	insig
MW0125986	Ondansetron	C18H19N3O	294.1509	293.1528	0.5419	1.3301	MS2-Search-DB	99614-02-5	HMDB0005035	C07325	--	4595	Organoheterocyclic compounds	Indoles and derivatives	rp	9860.44	9424.84	9793.53	145454.68	211959.68	156257.08	1.4147083901892228	0.015882206034185862	17.664802651827916	4.14280572666223	up
MW0006661	Cumyluron	C17H19ClN2O	605.2213	302.1186	0.5762	6.5283	MS2-Search-DB	99485-76-4	--	C18425	--	11709249	Benzenoids	Benzene and substituted derivatives	rp	0.35	0.3	0.5	804.41	187.07	365.25	1.1350841908480722	0.13276780641912092	1179.7652173913045	10.204284065090757	insig
MW0156499	Salannin	C34H44O9	614.3115	596.2985	0.5185	3.3797	MS2-Search-DB	992-20-1	--	C08780	67197	6437066	Lipids and lipid-like molecules	Prenol lipids	rp	228.16	69.58	106.46	7172.59	1758.67	4690.2	1.1925934083617926	0.1062382285588142	33.699802078179125	5.0746682132479695	insig
MW0105424	Acetylleucine	C8H15NO3	221.1219	173.1052	0.975	2.1277	MS2-MetDNA	99-15-0	--	D07350	--	1995	Organic acids and derivatives	Carboxylic acids and derivatives	rp	799.91	891.95	478.78	4707.54	5609.29	4432.31	1.4366778849309745	0.003479396093286368	6.794834703129031	2.764438455205081	up
MW0009655	Reboxetine	C19H23NO3	360.1651	313.1678	0.5132	9.2952	MS2-Search-DB	98769-81-4	HMDB0014379	D08472	--	127151	Benzenoids	Phenol ethers	rp	300474.42	274732.69	296310.93	353666.93	253780.59	264281.93	0.0023027169464323203	0.9984554633239576	1.0002425767342695	0.00034992181183618253	insig
MW0149468	Ganoderic acid H	C32H44O9	573.332	572.2985	0.7687	6.0658	MS2-Search-DB	98665-19-1	HMDB0035987	--	--	--	--	--	rp	15.18	1112.36	555.13	1270.8	2592.05	3555.27	1.160595870800261	0.08379256942491388	4.408541187517458	2.140301338387867	insig
MW0015325	8-hydroxy-5Z,9E,11Z,14Z-eicosatetraenoic acid	C20H32O3	369.2557	320.2351	0.8238	9.4796	MS2-MetDNA	98462-03-4	HMDB0004679	C14776	45730	5283154	Lipids and lipid-like molecules	Fatty Acyls	rp	925.45	488.56	4806.76	220.79	255.56	291.26	0.7996793916692542	0.31641676814551384	0.1233946922969343	-3.0186477551940087	insig
MW0126295	Pyrazine-2-carboxylic acid	C5H4N2O2	125.0388	124.0273	0.6184	1.195	MS2-Search-DB	98-97-5	HMDB0059734	C19915	--	1047	Organoheterocyclic compounds	Diazines	rp	153380.83	160251.21	158559.4	92684.22	87571.78	87062.04	1.4563040526384403	1.8072530272282873e-05	0.5661221643492733	-0.8208146869126806	insig
MW0113853	Acetophenone	C8H8O	121.0638	120.0575	0.7717	11.9464	MS2-Search-DB	98-86-2	HMDB0033910	C07113	--	7410	Organic oxygen compounds	Organooxygen compounds	rp	17074.91	12730.34	14566.12	13009.57	13263.85	8757.43	0.9214800565803236	0.1834023284030068	0.7894921883187289	-0.3410031035701664	insig
MEDN0017	D-Pyroglutamic acid	C5H7NO3	171.0758	129.0426	0.6827	0.8420000000000001	MS2-Search-Local	98-79-3	HMDB0000267	C01879	--	439685	Amino acid and Its metabolomics	Amino acid derivatives	rp	134493.25	140539.41	132808.97	209507.37	221558.83	206634.83	1.4472009939668906	0.0006718558928194233	1.5635996501877456	0.6448711669766914	insig
MW0011795	1-(1Z-Octadecenyl)-sn-glycero-3-phosphocholine	C26H54NO6P	554.366	507.3689	0.5698	10.4489	MS2-Search-DB	97802-55-6	HMDB0013122	--	--	24779527	Lipids and lipid-like molecules	Glycerophospholipids	rp	1784.36	1445.79	8423.25	1634.14	5160.32	16698.15	0.535915754500452	0.495304134894926	2.015944702833508	1.0114560663963612	insig
MW0108077	Lys-Thr	C10H21N3O4	248.1615	247.1532	0.9599	1.3565	MS2-MetDNA	97791-84-9	HMDB0028961	--	--	16049576	Organic acids and derivatives	Carboxylic acids and derivatives	rp	216.33	12050.3	12082.67	9427.73	451.75	11003.34	0.1561955898130033	0.8334414115216462	0.8576353324325545	-0.22156375243680834	insig
MEDP0525	N-Acetyl-L-alanine	C5H9NO3	132.064	131.0582	0.6778	1.3518	MS2-Search-Local	97-69-8	HMDB0000766	-	--	88064	Amino acid and Its metabolomics	Amino acid derivatives	rp	42.49	4.06	33.01	62913.91	71274.32	73143.1	1.4552258573673993	0.002065646355811546	2605.9744846656617	11.347607243078293	up
MW0005946	Acetohexamide	C15H20N2O4S	371.1177	324.1144	0.5032	11.5461	MS2-Search-DB	968-81-0	HMDB0014558	C06806	3921	1989	Organic oxygen compounds	Organooxygen compounds	rp	5872.1	819.73	6292.13	10315.56	11041.11	302.77	0.5068217244183564	0.5112762346957214	1.668169033176319	0.738265482409461	insig
MW0011907	1,2-Dioleoyl-sn-glycero-3-phosphoethanolamine-N-methyl	C42H80NO8P	780.5117	757.5622	0.5522	10.8096	MS2-Search-DB	96687-23-9	HMDB0010565	--	--	9547032	Lipids and lipid-like molecules	Glycerophospholipids	rp	479738.23	1626.81	46129.78	26887.55	11792.58	114507.12	0.5458745955853758	0.5013484687121794	0.29040522141999425	-1.7838607019909865	insig
MW0147949	Cyclopentanol;Cyclopentyl alcohol	C5H10O	69.0686	86.0732	0.5232	11.7962	MS2-Insilico	96-41-3	--	C02020	--	7298	Organic oxygen compounds	Organooxygen compounds	rp	1779.37	9897.75	11516.87	4982.14	12282.48	4600.19	0.08121480443688019	0.915511914744694	0.9426929131210284	-0.0851402125019743	insig
MEDN0422	2'-Deoxyadenosine	C10H13N5O3	320.1039	251.102	0.6071	1.5672	MS2-Search-Local	958-09-8	HMDB0000101	C00559	--	13730	Nucleotide And Its metabolomics	Nucleotide and Its metabolomics	rp	156.67	185.26	154.78	2740.71	2528.19	498.75	1.1302652161492563	0.13311942975665475	11.611705019025186	3.537507922550608	insig
MW0145223	Arachidonoyl Ethanolamide-d4	C22H33D4NO2	352.3176	351.3075	0.7063	7.0729	MS2-Search-DB	946524-40-9	--	--	96417	24762159	Organic nitrogen compounds	Organonitrogen compounds	rp	42.38	245.94	208.37	1732.76	2002.22	927.9	1.318498099082334	0.045514192442703605	9.387907950633194	3.230803696162738	up
MEDP1857	Eicosanoyl-EA	C22H45NO2	356.3362	355.345	0.7902	7.3752	MS2-Search-DB	94421-69-9	-	-	--	3787294	Organic acid And Its derivatives	Organicacid and Its derivatives	rp	12761.65	4357.38	278.02	29951.05	2312.61	22321.34	0.8278233453651379	0.2702747447338812	3.137600915097675	1.6496618614122958	insig
MW0110913	Anandamide	C22H37NO2	433.2561	347.2824	0.9501	7.7017	MS2-MetDNA	94421-68-8	HMDB0004080	C11695	--	5281969	Organic nitrogen compounds	Organonitrogen compounds	rp	329.2	1559.09	667.35	17719.65	7162.73	6541.32	1.1640749058476114	0.11609649275628313	12.295824137985006	3.620096530914233	insig
MEDP1163	Palmitoyl-EA	C18H35NO2	300.2882	297.2668	0.7192	10.3267	MS2-MetDNA	94421-67-7	-	-	--	4671	Alcohol and amines	Amines	rp	19328.34	16579.03	10513.69	8140.85	8996.21	7015.83	1.192088326647444	0.09790737377194073	0.5203002688865787	-0.9425836420005228	insig
MW0017104	Cicaprost	C22H30O5	397.2179	374.2093	0.5992	8.1153	MS2-Search-DB	94079-80-8	--	--	--	91746213	Lipids and lipid-like molecules	Prenol lipids	rp	53.08	9.16	75.72	17.95	704.26	80.58	0.6537908476263877	0.4183304395318877	5.819005508843143	2.540772611886954	insig
MW0121486	5-Fluoro-N-[2-[4-(2-oxo-3H-benzimidazol-1-yl)piperidin-1-yl]ethyl]-1H-indole-2-carboxamide	C23H24FN5O2	422.1938	421.1914	0.6233	2.4686	MS2-Search-DB	939055-18-2	--	--	45560	16739265	Organoheterocyclic compounds	Indoles and derivatives	rp	80476.62	79906.55	113.89	114348.23	142137.74	133825.96	1.1755181564513846	0.09212742604173704	2.4318945780066	1.2820806896846233	insig
MW0146341	Asperlicin	C31H29N5O4	553.2421	535.222	0.5589	1.6680000000000001	MS2-Insilico	93413-04-8	--	C11688	--	3035433	Organoheterocyclic compounds	Pyrimidodiazepines	rp	13.35	28.41	17.16	64838.44	19117.83	339304.46	0.8467909820757629	0.29372251660945353	7183.651221995927	12.810501591240067	insig
MW0115174	Propiophenone	C9H10O	117.0692	134.0732	0.5647	11.845999999999998	MS2-Search-DB	93-55-0	HMDB0032623	--	88573	7148	Organic oxygen compounds	Organooxygen compounds	rp	39375.29	29944.58	41665.5	46267.45	15275.73	23869.66	0.5746489907013409	0.461913891630093	0.7695864779294784	-0.3778446445261179	insig
MEDL01856	7-Hydroxycoumarin	C9H6O3	163.0414	162.0316	0.6686	0.4544	MS2-Search-DB	93-35-6	HMDB0029865	C09315	--	5281426	Lignans and Coumarins	Lignans	rp	99075.08	19236.62	14568.68	20463.42	31998.34	14441.13	0.5414266833738757	0.5084302263256285	0.503482079145168	-0.9899876667814524	insig
MW0125814	Nintedanib	C31H33N5O4	557.2615	539.2533	0.5497	3.2223	MS2-Search-DB	928326-83-4	--	D10481	96478	135423438	Organoheterocyclic compounds	Indoles and derivatives	rp	57.03	10327.53	57.97	15743.62	23623.2	3749.22	0.9149084914089748	0.19631707320560127	4.1288883058032875	2.04575339142684	insig
MW0108870	N-Octadecyl-N'-propylsulfamide	C21H46N2O2S	408.3631	390.32800000000003	0.5559	10.2055	MS2-Search-DB	925891-74-3	--	--	64680	16103197	Organic acids and derivatives	Organic sulfuric acids and derivatives	rp	16973.12	28393.19	83365.65	134735.61	123018.72	126442.76	1.3167414880042891	0.0497495559753081	2.9844732419206546	1.5774763189840868	up
MW0118671	2-Methoxy-3,5-dimethylpyrazine	C7H10N2O	185.0963	138.0793	0.5199	3.0648	MS2-Search-DB	92508-08-2	HMDB0040911	--	--	6429218	Organoheterocyclic compounds	Diazines	rp	21649.77	14548.32	24015.52	11793.99	9215.57	8119.52	1.2573965199160495	0.05332621524563153	0.4837623919243506	-1.0476294774776949	insig
MEDN0036	Ala-Ala	C6H12N2O3	143.0803	160.0848	0.7415	1.413	MS2-Search-Local	923-16-0	HMDB0003459	C00993	--	5484352	Amino acid and Its metabolomics	Small Peptide	rp	32093.04	31093.3	32100.49	25675.15	27778.47	29137.24	1.3044290350135446	0.041112558425204566	0.8667604956529669	-0.20629469367580056	insig
MW0000398	Pilocarpine	C11H16N2O2	226.1538	208.1212	0.6814	1.1503	MS2-Search-DB	92-13-7	HMDB0015217	C07474	1936	5910	Alkaloids and derivatives	--	rp	291.03	99.29	232.72	24057.98	16855.67	13933.21	1.3856554368054557	0.02656983256742312	88.03104134565999	6.459940428851314	up
MW0106594	Enniatin B	C33H57N3O9	724.4126	639.4095	0.573	3.0652	MS2-Search-DB	917-13-5	--	C15740	--	164754	Organic acids and derivatives	Peptidomimetics	rp	66.33	148.38	36.33	85055.64	101943.27	47082.85	1.3466946780581983	0.040690198296095895	932.4480560866797	9.864879549122831	up
MW0126467	Ropinirole	C16H24N2O	375.0515	260.1889	0.5755	3.2942	MS2-Search-DB	91374-21-9	HMDB0014413	C07564	2361	5095	Organoheterocyclic compounds	Indoles and derivatives	rp	1.75	3.86	3.59	25.25	40.84	14.3	1.2213354741408786	0.09006041289855074	8.73804347826087	3.1273102842801035	insig
MW0009910	Thiocarlide	C23H32N2O2S	423.2229	400.2184	0.5808	1.5852	MS2-Search-DB	910-86-1	--	D07246	64625	3001386	Benzenoids	Benzene and substituted derivatives	rp	86.73	49.08	13.82	56152.25	48920.25	48573.0	1.4542808788544268	0.0023219940816550785	1026.8361959500098	10.0039903415482	up
MW0009987	Tripelennamine	C16H21N3	256.1766	255.1735	0.5295	1.5843	MS2-Search-DB	91-81-6	HMDB0014930	C07180	--	5587	Benzenoids	Benzene and substituted derivatives	rp	46.47	4542.49	4251.52	898.39	1466.34	9044.01	0.212874888007042	0.7933187064422585	1.2905113749479666	0.3679428578276192	insig
MW0063341	Rhizoxin	C35H47NO9	626.3514	625.3251	0.7182	2.2207	MS2-Search-DB	90996-54-6	--	--	85113	6437358	Lipids and lipid-like molecules	Prenol lipids	rp	124.86	219400.74	146.66	930914.42	950676.94	731986.45	1.414798532750598	0.0014049354239168673	11.897623350349289	3.5726015068150345	up
MW0109259	Phosphonic acid, P-[(3R)-3-amino-4-[(3-hexylphenyl)amino]-4-oxobutyl]-	C16H27N2O4P	685.3124	342.1708	0.7492	2.4862	MS2-Search-DB	909725-61-7	--	--	45167	6857802	Organic acids and derivatives	Carboxylic acids and derivatives	rp	24369.4	25.9	27.84	78198.53	1958.77	7880.47	0.5540395112176059	0.483790064542061	3.6046867847459416	1.8498739075312531	insig
MW0015235	7-Xylosyl-10-deacetyltaxol C	C49H63NO17	938.3805	937.4096	0.7247	2.0659	MS2-Search-DB	90332-65-3	--	--	84944	15222314	--	--	rp	2153.46	5171.25	16.56	304.84	261.48	288.48	0.8612639807139729	0.2850721774033585	0.11643761910405148	-3.1023708499868023	insig
MW0149223	Flocoumafen	C33H25F3O4	543.1709999999999	542.1705	0.5488	6.5527	MS2-Insilico	90035-08-8	--	C18696	--	54698175	Benzenoids	Naphthalenes	rp	0.19	0.25	54.12	737.77	167.66	826.87	1.1773253957664205	0.11249234763002693	31.75036656891495	4.988701343279343	insig
MEDN1502	2-Phenylbutyric acid	C10H12O2	165.09	164.0837	0.8895	6.5556	MS2-MetDNA	90-27-7	HMDB0000329	-	--	7012	Organic acid And Its derivatives	Organicacid and Its derivatives	rp	13892.08	15817.73	13385.08	59612.88	37786.24	34789.96	1.290722916577557	0.06168174866604579	3.067395693549745	1.61701428603747	insig
MW0003138	2-Hydroxybenzenemethanol	C7H8O2	107.0478	124.0524	0.7758	11.8676	MS2-Search-DB	90-01-7	HMDB0059709	C02323	--	5146	Benzenoids	Benzene and substituted derivatives	rp	20100.91	1710.9	28253.34	17453.85	22570.52	21763.19	0.3516574298571353	0.6706280238015863	1.2341431115256818	0.3035096994443752	insig
MW0005923	Aceclofenac	C16H13Cl2NO4	376.0163	353.0222	0.5446	5.5987	MS2-Search-DB	89796-99-6	--	D01545	--	71771	Benzenoids	Benzene and substituted derivatives	rp	7740.92	12610.43	17272.4	4918.39	4123.17	3606.54	1.2113211654923604	0.09138301328017684	0.336173294793847	-1.5727229717372273	insig
MW0157181	Spirolucidine	C30H49N3O2	484.3773	483.3825	0.6491	7.1610000000000005	MS2-Insilico	89647-79-0	--	C09903	--	442502	Organoheterocyclic compounds	Azaspirodecane derivatives	rp	8045.32	1613.86	2219.99	9213.3	1217.67	1051.17	0.03154217752145037	0.9708121328692768	0.966577631265484	-0.049042486875054116	insig
MW0054319	Leukotriene B4 3-aminopropylamide	C23H40N2O3	415.3017	392.3039	0.7058	9.7254	MS2-Search-DB	89596-43-0	--	--	63034	14280302	Lipids and lipid-like molecules	Fatty Acyls	rp	4581.32	10894.7	5776.3	13072.45	4317.67	4463.42	0.04054725848725165	0.9572457076321464	1.0282896173217797	0.040246656192897495	insig
MEDP1160	LPE(18:1/ 0:0)	C23H46NO7P	480.292	479.3012	0.8524	8.8944	MS2-Search-Local	89576-29-4	-	-	--	--	GP	PE	rp	260.75	0.3	202.55	2.03	2.47	1.89	1.0135225453660086	0.1932290870054848	0.013783433994823123	-6.18092082494684	insig
MW0110590	1,2-Bis(heptanoylthio) glycerophosphocholine	C22H44NO6PS2	514.2171	513.2348	0.5878	1.2094	MS2-Search-DB	89019-63-6	--	--	63009	57369907	Organic nitrogen compounds	Organonitrogen compounds	rp	27.61	33.01	24.67	739.84	9603.17	796.65	0.7708266606524163	0.3373791027403205	130.6092156173057	7.0291128849463895	insig
MW0006483	Carbamic acid, N-10-undecyn-1-yl-, 3'-(aminocarbonyl)[1,1'-biphenyl]-3-yl ester	C25H30N2O3	407.2385	406.2256	0.5021	9.7435	MS2-Search-DB	887264-45-1	--	--	45145	24860363	Benzenoids	Benzene and substituted derivatives	rp	15636.44	17030.45	14706.01	21524.25	24249.83	17325.94	1.1304392150010338	0.10949609396933442	1.3319855866961912	0.4135784712121537	insig
MW0009449	Phthalic acid	C8H6O4	149.0226	166.0266	0.7765	9.5866	MS2-Search-DB	88-99-3	HMDB0002107	C01606	--	1017	--	--	rp	6198.69	2844.16	2260.22	12681.86	17364.28	3298.42	0.9418551449877118	0.2117098897973721	2.9500445454199613	1.5607367392105018	insig
MW0002415	2,6-Di-tert-butyl-4-hydroxymethylphenol	C15H24O2	219.1735	236.1776	0.8232	5.7827	MS2-Search-DB	88-26-6	HMDB0032048	--	--	6929	Benzenoids	Benzene and substituted derivatives	rp	10194.89	6559.49	1729.97	12783.86	5584.03	198.64	0.0022589525654698045	0.99536370250102	1.0044459231728462	0.006399895111099235	insig
MW0109998	Trandolaprilat	C22H30N2O5	403.2388	402.2155	0.5935	1.9239	MS2-Search-DB	87679-71-8	HMDB0060583	C21515	--	5464097	Organic acids and derivatives	Carboxylic acids and derivatives	rp	9.28	13.02	10.93	75.07	109.16	96.81	1.4195072318392254	0.013440012341773876	8.457417995786939	3.0802172835303394	up
MW0148270	Denudatin B	C21H24O5	713.2994	356.1624	0.5491	2.0496	MS2-Insilico	87402-88-8	--	C10554	--	442834	Phenylpropanoids and polyketides	2-arylbenzofuran flavonoids	rp	44.59	34.76	54.01	8468.47	657.96	3229.89	0.9703556213481974	0.2182449218367144	92.65386922615477	6.533779319351768	insig
MW0106072	Butanoic acid, 4-((1,2-dioxohexadecyl)amino)-, ethyl ester	C22H41NO4	384.3256	383.3036	0.7517	5.7363	MS2-Search-DB	873079-69-7	--	--	64840	15950454	Organic acids and derivatives	Carboxylic acids and derivatives	rp	88459.3	66434.2	84344.87	71373.48	84742.58	47469.85	0.6175478153611758	0.4161892328841527	0.8509751592104561	-0.2328110760277696	insig
MW0108798	N-Hexadecanoyl-L-homoserine lactone	C20H37NO3	340.2684	339.2773	0.7199	5.6906	MS2-Search-DB	87206-01-7	--	--	45449	11609787	Organic acids and derivatives	Carboxylic acids and derivatives	rp	101648.12	100040.91	112855.01	105294.9	120730.08	98925.15	0.3237178514521594	0.6770912619075283	1.0330830938650115	0.046956299010077286	insig
MEDP0135	Myoinositol	C6H12O6	225.0345	180.063	0.6612	0.7259	MS2-Search-Local	87-89-8	HMDB0000211	C00137	--	892	Carboxylic acids and derivatives	Sugar alcohols	rp	1143.47	1271.8	1170.9	10869.75	8406.46	2531.78	1.130166732365712	0.13337478370571468	6.081136700156433	2.6043410207743	insig
MW0114157	D-(-)-Tagatose	C6H12O6	203.05200000000002	180.0634	0.5799	1.0536	MS2-Search-DB	87-81-0	HMDB0000660	D09007	--	92092	Organic oxygen compounds	Organooxygen compounds	rp	141116.67	148393.64	139345.26	17695.85	108181.54	111475.61	1.050474441471411	0.1723668422295569	0.5534567267017191	-0.8534575739300255	insig
MW0001268	1,2,3-Benzenetriol	C6H6O3	127.0376	126.0317	0.5999	0.5245	MS2-Search-DB	87-66-1	HMDB0013674	C01108	65561	1057	Benzenoids	Phenols	rp	3449.8	8210.96	10232.39	7737.09	9156.06	13009.21	0.6838599283115503	0.3580115485312531	1.3658317784329799	0.4497798062009137	insig
MEDP0275	Indole-3-Acetic Acid	C10H9NO2	159.0643	175.0633	0.9543	4.0796	MS2-MetDNA	87-51-4	HMDB0000197	C00954	--	802	Heterocyclic compounds	Indole and Its derivatives	rp	9319.28	19071.38	10135.93	370.3	951.54	1951.5	1.2881804708631623	0.06104332780664048	0.08496313844542171	-3.557019131071234	insig
MEDL00785	N-Glycyl-L-Leucine	C8H16N2O3	399.2086	188.1161	0.6239	2.4999	MS2-Search-Local	869-19-2	HMDB0000759	C02155	--	92843	Amino acids and derivatives	Amino acids and derivatives	rp	135.13	208.0	5558.01	7989.22	500.44	5019.15	0.605942811023154	0.4213907127592071	2.2891864961685373	1.1948350016167892	insig
MW0012936	1-Oleoyl-2-acetyl-sn-glycerol	C23H42O5	399.2891	398.3032	0.7792	10.8016	MS2-Search-DB	86390-77-4	--	--	424	6437055	Lipids and lipid-like molecules	Glycerolipids	rp	446631.21	486363.55	819381.65	785401.1	399369.91	463192.15	0.1442132946078401	0.8460431160381697	0.9404161974538336	-0.08862870712454587	insig
MW0012818	1-Hexadecyl-2-(5Z,8Z,11Z,14Z-eicosatetraenoyl)-sn-glycero-3-phosphocholine	C44H82NO7P	790.5863	767.5829	0.6649	10.0881	MS2-Search-DB	86288-11-1	--	--	43414	14389476	Lipids and lipid-like molecules	Glycerophospholipids	rp	551.65	1677.35	1290.66	665.57	2565.37	635.23	0.11371610947309956	0.8825426198285683	1.0984498502696285	0.1354690050193858	insig
MW0109510	Quinapril	C25H30N2O5	439.2116	438.2155	0.5823	1.9467	MS2-Search-DB	85441-61-8	HMDB0015019	C07398	2216	54892	Organic acids and derivatives	Carboxylic acids and derivatives	rp	110.23	18273.07	16983.8	16541.31	21685.43	52083.69	0.8668616192162893	0.2392946007938932	2.553515272668667	1.3524846878881809	insig
MW0109354	Pro-Asp	C9H14N2O5	214.0884	230.0903	0.8859	1.7387	MS2-MetDNA	85227-98-1	--	--	--	7079450	Organic acids and derivatives	Carboxylic acids and derivatives	rp	417.11	332.46	404.81	730.87	1213.6	87.98	0.5915741690282994	0.464264627101259	1.7606420762660475	0.8161016512021929	insig
MW0126335	Pyridoxamine	C8H12N2O2	210.1281	168.0899	0.5707	2.2833	MS2-Search-DB	85-87-0	HMDB0001431	C00534	--	1052	Organoheterocyclic compounds	Pyridines and derivatives	rp	144067.56	123726.92	111657.38	77814.63	82682.12	66128.93	1.351355262390295	0.01732429735266744	0.5972448784412335	-0.7436055177069933	insig
MW0008786	N4-Phthalylsulfathiazole	C17H13N3O5S2	450.0361	403.0297	0.5073	1.3203	MS2-Search-DB	85-73-4	--	C07659	--	4806	Benzenoids	Benzene and substituted derivatives	rp	1227.09	3.24	1402.41	3826.7	4474.36	5318.16	1.3865556820585003	0.004033025141234372	5.173021263018756	2.3710071215607416	up
MW0006306	Benzyl butyl phthalate	C19H20O4	295.1209	312.1362	0.5934	0.8852	MS2-Search-DB	85-68-7	--	C14211	44515	2347	Benzenoids	Benzene and substituted derivatives	rp	4921.93	4898.76	7.3	5531.55	3076.85	7917.49	0.6708620213705615	0.3590936260830254	1.681512699951872	0.7497596751406745	insig
MW0015984	Astragaloside IV	C41H68O14	826.4641	784.4609	0.5802	4.6705	MS2-Search-DB	84687-43-4	--	C17799	--	13943297	Lipids and lipid-like molecules	Steroids and steroid derivatives	rp	0.07	260.92	177.8	197.41	213.6	0.01	0.06729676049983369	0.9328378368810932	0.9367123225233026	-0.09432205083788484	insig
MW0146385	Astragaloside III	C41H68O14	829.409	784.4609	0.521	4.0919	MS2-Search-DB	84687-42-3	--	C08924	--	441905	Lipids and lipid-like molecules	Steroids and steroid derivatives	rp	7.93	1518.19	3.08	59.64	7.41	79.85	0.6098220691291437	0.4573315870008105	0.09606330107245617	-3.3798708042783687	insig
MW0005909	9,10-Phenanthrenequinone	C14H8O2	253.03900000000002	208.0524	0.6873	5.6004	MS2-Search-DB	84-11-7	--	C03243	--	6763	Benzenoids	Phenanthrenes and derivatives	rp	2893.84	5390.9	3972.55	4999.08	4822.28	100.02	0.3201931453735618	0.6902892422857965	0.8094268798404868	-0.3050273353677199	insig
MW0123741	DL-Indole-3-lactic acid	C11H11NO3	188.0723	205.0739	0.7559999999999999	2.7114	MS2-Search-DB	832-97-3	HMDB0000671	C02043	71	92904	Organoheterocyclic compounds	Indoles and derivatives	rp	237.75	73.99	321.72	237.35	1479.38	345.0	0.7389362287547866	0.3532040219415717	3.2547122154516464	1.7025299846518196	insig
MW0054320	Leukotriene B4 dimethylamide	C22H37NO3	328.2781	363.2773	0.5808	9.9408	MS2-Search-DB	83024-92-4	HMDB0005085	--	36242	5283126	Lipids and lipid-like molecules	Fatty Acyls	rp	17827.94	7077.51	7666.3	17679.62	15593.61	2397.45	0.1203654058333172	0.8707431874494876	1.0951416488214478	0.13111748428825346	insig
MW0009397	Phenol, 5-(1,1-dimethylheptyl)-2-[(1R,2R,5R)-5-hydroxy-2-(3-hydroxypropyl)cyclohexyl]-	C24H40O3	359.2783	376.2977	0.5582	5.9359	MS2-Search-DB	83002-04-4	--	--	62954	104895	Benzenoids	Benzene and substituted derivatives	rp	250.17	125364.91	52056.37	48651.97	35.57	44014.64	0.4919406082059054	0.5298936690422453	0.5217618249865129	-0.9385367025092844	insig
MW0126369	Quinacrine	C23H30ClN3O	400.2165	399.2077	0.7208	1.3549	MS2-Search-DB	83-89-6	HMDB0015235	C07339	24079	237	Organoheterocyclic compounds	Quinolines and derivatives	rp	175.6	525.83	282.35	292292.99	265762.85	266485.41	1.4581541847174233	0.0010072754379884842	838.1358128849945	9.711040229283926	up
MEDP0250	Riboflavin	C17H20N4O6	377.1285	376.1383	0.877	3.0862	MS2-Search-Local	83-88-5	HMDB0000244	C00255	--	493570	CoEnzyme and vitamins	CoEnzyme and vitamins	rp	3072.68	698.6	977.36	3205.17	1593.57	491.0	0.1159836317555962	0.8763254142750962	1.1139484147039995	0.1556824251609979	insig
MW0016151	beta-Sitosterol	C29H50O	397.3659	414.3862	0.5744	10.5563	MS2-Search-DB	83-46-5	HMDB0000852	C01753	169	222284	Lipids and lipid-like molecules	Steroids and steroid derivatives	rp	2345.02	176.01	192.17	228.96	51.96	162.8	0.6819658568483842	0.40383283982840507	0.16354120595606664	-2.6122739109156226	insig
MEDP1158	Deoxycholic acid	C24H40O4	416.2834	392.2927	0.8248	10.802999999999999	MS2-MetDNA	83-44-3	HMDB0000626	C04483	--	222528	Bile acids	Bile acids	rp	1226.89	902.92	1445.5	8371.55	643.51	499.23	0.5188411411809182	0.5261712422134751	2.6611091066229218	1.412027662692671	insig
MW0146865	Brevetoxin C;Brevetoxin B, 43-chloro-41-deformyl-41,43-dihydro-41-oxo-	C49H69ClO14	917.3911	916.4376	0.5293	3.049	MS2-Insilico	82983-92-4	--	C20015	--	56928154	Phenylpropanoids and polyketides	Brevetoxins and derivatives	rp	41.18	2984.28	39.02	4476.74	4909.31	303.01	0.7689024472438684	0.2885326135188749	3.161730538296872	1.6607144177822435	insig
MEDP1810	TriacetonaMine	C9H17NO	224.1271	155.131	0.6791	0.8076	MS2-Search-Local	826-36-8	HMDB0031179	-	--	13220	Heterocyclic compounds	Heterocyclic compounds	rp	14736.53	613.63	12375.32	763.61	2418.0	1936.71	0.9492961849294752	0.2254757801487964	0.1846070834481495	-2.4374701840517967	insig
MW0012180	12(R)-HETE	C20H32O3	664.456	320.2351	0.6409999999999999	9.4786	MS2-MetDNA	82337-46-0	--	C14822	45653	5283156	Lipids and lipid-like molecules	Fatty Acyls	rp	13356.59	622.94	15910.01	2484.51	952.14	1391.59	0.9612261358901985	0.21840102723047186	0.16153610928773074	-2.630071398281713	insig
MW0007370	Inabenfide	C19H15ClN2O2	321.0749	338.0822	0.5892	5.0977	MS2-Search-DB	82211-24-3	--	C10942	--	92401	Benzenoids	Benzene and substituted derivatives	rp	8989.03	9267.24	3897.35	5295.52	4773.09	5474.63	0.7823947805293042	0.33369340644948714	0.7016117456199032	-0.5112551948730379	insig
MW0107787	Leucine Enkephalin	C28H37N5O7	556.2483	555.2693	0.7389	1.7258	MS2-Search-DB	81678-16-2	--	--	24069	90477426	--	--	rp	20.96	26.87	82983.7	362241.49	214909.9	113978.8	1.1625800289991226	0.0921225056592089	8.32370775294638	3.057226312649349	insig
MEDN0771	15-oxoETE	C20H30O3	365.2262	318.2195	0.7857	10.0181	MS2-MetDNA	81416-72-0	HMDB0010210	C04577	--	5280701	Oxidized lipids	Oxidized lipids	rp	6931.23	168.58	5444.66	10775.75	5290.33	5819.07	0.7321950877938802	0.3137636773875108	1.7446053918579263	0.8029007535758862	insig
MW0107527	Imazethapyr	C15H19N3O3	353.1509	289.1426	0.5663	2.2675	MS2-Search-DB	81335-77-5	--	C18865	--	54740	Organic acids and derivatives	Carboxylic acids and derivatives	rp	23.17	318.84	12766.94	1553.9	15423.73	3701.56	0.30258147611590097	0.6965305996404645	1.5774863738133107	0.6576275433904762	insig
MW0154935	Patellamide A	C35H50N8O6S2	760.3375	742.3295	0.5763	2.9171	MS2-Insilico	81120-73-2	--	C15734	--	157454	Organic acids and derivatives	Carboxylic acids and derivatives	rp	53.5	31.22	102.47	77889.92	35861.91	6964.5	1.018360011048706	0.19031510590205986	644.8866392435493	9.33290176988485	insig
MW0109521	Racecadotril	C21H23NO4S	454.1437	385.1348	0.5121	4.8312	MS2-Search-DB	81110-73-8	--	D08464	--	107751	Organic acids and derivatives	Carboxylic acids and derivatives	rp	13570.47	11.22	11018.46	2095.49	116780.08	98626.66	0.97562615929498	0.2112313971134004	8.84150015345435	3.144291175084068	insig
MEDP1155	Taurocholic acid	C26H45NO7S	593.2109	515.2917	0.8192	6.9609	MS2-MetDNA	81-24-3	HMDB0000036	C05122	--	6675	Bile acids	Bile acids	rp	3099.29	3346.28	2586.05	8683.3	9993.3	21010.51	1.1624838573014502	0.1199943137077372	4.39424045741517	2.1356138176967128	insig
MW0113161	4'-Tert-butyl-2',6'-dimethyl-3',5'-dinitroacetophenone	C14H18N2O5	295.1137	294.1216	0.5732	1.2426	MS2-Search-DB	81-14-1	HMDB0031865	--	--	6669	Organic oxygen compounds	Organooxygen compounds	rp	258598.15	16.86	300902.23	553133.21	903346.93	854915.73	1.3109325439462571	0.016268293100243622	4.131053888527189	2.0465098798996384	up
MW0121683	5-O-Methylvisamminol	C16H18O5	273.1103	290.1154	0.7262	8.3907	MS2-Search-DB	80681-42-1	--	C09016	--	441970	Organoheterocyclic compounds	Benzopyrans	rp	1454.25	4141.36	100.54	710.33	9619.52	3924.95	0.6466891876338755	0.3972218089116076	2.5025324122433577	1.3233887546476568	insig
MW0003249	2-Methylamino-1-(3,4-methylenedioxyphenyl)butan-1-one	C12H15NO3	204.0964	221.1052	0.6425	5.3139	MS2-Search-DB	802575-11-7	--	--	85072	56843046	Benzenoids	Benzene and substituted derivatives	rp	24.59	1642.09	1749.43	1081.33	223.25	164.29	0.6638599195744309	0.3787872870480645	0.4299832265354453	-1.2176477129008172	insig
MEDN0121	Enterodiol	C18H22O4	643.2552	302.1518	0.5462	1.6926	MS2-Search-DB	80226-00-2	HMDB0005056	C18166	--	115089	Benzene and substituted derivatives	Phenolics	rp	31.75	27.56	22.34	10690.14	174356.49	134537.46	1.0717355394594152	0.16322819367356586	3914.073361910594	11.934455081473182	insig
MW0009659	Remoxipride	C16H23BrN2O3	371.0877	370.0892	0.5223	11.8613	MS2-Search-DB	80125-14-0	HMDB0014553	--	--	54940	Benzenoids	Benzene and substituted derivatives	rp	313.09	15839.19	23557.1	26365.34	241310.16	2436.1	0.6531365384636117	0.4184733541888813	6.802211467416514	2.766003857302864	insig
MW0054287	Lathosterol	C27H46O	369.3477	386.3549	0.5654	11.1615	MS2-Search-DB	80-99-9	HMDB0001170	C01189	--	65728	Lipids and lipid-like molecules	Steroids and steroid derivatives	rp	133828.75	140195.38	168026.04	57946.19	260380.0	293482.41	0.5217746044289446	0.5234581722010849	1.3840252566807063	0.4688702705436637	insig
MW0119389	3-Amino-2-oxazolidinone	C3H6N2O2	103.0532	102.0429	0.5595	11.844000000000001	MS2-Search-DB	80-65-9	HMDB0060739	--	--	65725	Organoheterocyclic compounds	Azolidines	rp	8579.95	7341.22	19599.45	18282.25	2436.0	13822.27	0.03077205997584312	0.9600647333186368	0.9724075762191088	-0.040366961155482765	insig
MW0006387	Bisphenol A	C15H16O2	229.1161	228.115	0.5469	2.0527	MS2-Search-DB	80-05-7	HMDB0032133	C13624	--	6623	Benzenoids	Benzene and substituted derivatives	rp	1561.56	62147.63	340.32	104452.14	95521.02	84851.44	1.264144419092304	0.059932769070089764	4.4469442467241365	2.1528143171070457	insig
MW0126557	Simvastatin	C25H38O5	419.2752	418.2719	0.6032	9.9418	MS2-Search-DB	79902-63-9	HMDB0005007	D00434	2443	54454	Organoheterocyclic compounds	Lactones	rp	9223.91	10000.27	1940.81	7879.51	703.19	1622.82	0.6942848234429179	0.34609948767339754	0.4821887466046523	-1.0523301133934388	insig
MW0007090	Etobenzanid	C16H15Cl2NO3	378.0105	339.0429	0.5153	5.5987	MS2-Search-DB	79540-50-4	--	C18500	--	12771065	Benzenoids	Benzene and substituted derivatives	rp	13489.22	5705.94	7016.74	5824.41	512.23	4991.92	0.9469851243494536	0.17343742901175185	0.43219148554664105	-1.2102574444406016	insig
MW0125723	N-Desethylamodiaquine	C18H18ClN3O	391.1174	327.1138	0.5666	6.0155	MS2-Search-DB	79352-78-6	HMDB0060977	--	--	122068	Organoheterocyclic compounds	Quinolines and derivatives	rp	15494.35	10048.25	11063.7	7773.1	1932.9	8648.63	1.0932215618340129	0.09002096748109169	0.5014063153063817	-0.9959479275870288	insig
MW0009992	Triphenylphosphine oxide	C18H15OP	279.0822	278.0861	0.6168	6.5735	MS2-Search-DB	791-28-6	--	--	64889	13097	Benzenoids	Benzene and substituted derivatives	rp	62676.34	27116.82	49248.45	58248.21	56870.81	43204.38	0.3939983945755017	0.6153327037248185	1.138676400539378	0.18735780703865226	insig
MW0103120	Vitamin K	C31H46O2	468.3721	450.3498	0.5501	10.187999999999999	MS2-Search-DB	79083-00-4	HMDB0003555	C02059	--	5280483	Lipids and lipid-like molecules	Prenol lipids	rp	900307.63	1028073.41	624854.3	1043635.27	416129.06	31621.43	0.7151204154358363	0.35689561605819875	0.5841160572374029	-0.7756730501553217	insig
MW0012935	1-O-Hexadecyl-2-O-methyl-sn-glyceryl-3-phosphorylcholine	C25H54NO6P	564.3443	495.3689	0.5739	3.6422	MS2-Search-DB	78858-44-3	--	--	43417	127599	Lipids and lipid-like molecules	Glycerophospholipids	rp	2.43	0.13	0.04	0.39	0.34	0.1	0.5179685748287528	0.5299902306202025	0.3192307692307692	-1.6473283816815298	insig
MW0012934	1-O-Hexadecyl-2-O-ethyl-sn-glycero-3-phosphocholine	C26H56NO6P	578.3507	509.3845	0.5323	3.685	MS2-Search-DB	78858-42-1	--	--	62939	24779410	Lipids and lipid-like molecules	Glycerophospholipids	rp	27168.1	25593.18	33153.41	129.86	46.42	15265.82	1.3171821952178349	0.027857892049402408	0.17973759784269722	-2.476035868857717	down
MW0053472	Garcinol	C38H50O6	666.3785	602.3607	0.5086	3.9538	MS2-Search-DB	78824-30-3	HMDB0039154	C09929	68019	5281560	Lipids and lipid-like molecules	Prenol lipids	rp	0.86	0.96	0.49	1.39	2.66	2.43	1.2519641571562885	0.05699184266541479	2.805194805194805	1.4881009614685672	insig
MW0154984	Penitrem E	C37H45NO6	600.3611	599.3247	0.5642	3.7779	MS2-Insilico	78213-66-8	--	C20597	--	3086087	Organoheterocyclic compounds	Naphthopyrans	rp	68.86	9282.36	10640.4	4542.35	7347.83	39834.98	0.6033890716707886	0.4525779587433012	2.5873420963383658	1.3714708186386757	insig
MW0151857	Isoprene;2-Methyl-1,3-butadiene	C5H8	69.0707	68.0626	0.5887	12.0705	MS2-Insilico	78-79-5	--	C16521	--	6557	Hydrocarbons	Unsaturated hydrocarbons	rp	2596.02	2157.64	2243.01	143.05	2296.74	2099.04	0.7383776082052605	0.3552584402791745	0.6487128877022926	-0.6243479943792591	insig
MW0139894	Triparanol	C27H32ClNO2	455.2298	437.2122	0.5804	8.0765	MS2-Search-DB	78-41-1	--	--	6203	6536	Phenylpropanoids and polyketides	Stilbenes	rp	207.88	7392.18	6512.42	69147.31	83053.91	69541.12	1.4451386746970132	0.000986093494395542	15.712499858281465	3.97384082652079	up
MEDL02675	Anaxagoreine	C17H17NO3	284.1135	283.1208	0.5031	1.6916	MS2-Search-Local	77410-38-9	HMDB0034669	-	--	13891860	Alkaloids	Alkaloids	rp	233.94	68.46	19.45	165639.08	200974.91	171580.09	1.4498660659654607	0.003690741546428804	1672.1891564393354	10.707522337596185	up
MEDP1604	Indole-3-acetonitrile	C10H8N2	220.0833	156.0687	0.5015	5.6839	MS2-Search-Local	771-51-7	HMDB06524	C02938	--	351795	Heterocyclic compounds	Indole and Its derivatives	rp	102125.79	87271.15	111667.38	67041.67	69129.22	58520.85	1.3359111478466144	0.023118615139229682	0.6466782247726998	-0.6288800627315776	insig
MW0102823	Tomatidine	C27H45NO2	416.3482	415.345	0.5302	7.5038	MS2-Search-DB	77-59-8	HMDB0034731	C10826	41804	65576	Lipids and lipid-like molecules	Steroids and steroid derivatives	rp	877.49	202.23	663.0	603.75	338.14	104.45	0.6244633930865782	0.4035105952917824	0.6004062614763128	-0.7359890723695979	insig
MW0123180	Butalbital	C11H16N2O3	449.2225	224.1161	0.5713	2.7517	MS2-Search-DB	77-26-9	HMDB0014386	D03182	--	2481	Organoheterocyclic compounds	Diazines	rp	376.58	134.19	48.96	15893.31	35632.64	30665.4	1.3390164741458137	0.04429425622740105	146.84106622836012	7.198111684922637	up
MW0124225	Garcinone C	C23H26O7	432.1962	414.1679	0.5179	2.0017	MS2-Search-DB	76996-27-5	HMDB0029511	--	--	44159808	Organoheterocyclic compounds	Benzopyrans	rp	84.56	9640.96	8581.88	1415230.99	1770104.17	1515144.34	1.4474063195746407	0.004524507478049196	256.75297966942327	8.004237209178394	up
MW0000166	Camptothecin	C20H16N2O4	371.0865	348.111	0.5601	10.6551	MS2-Search-DB	7689-03-4	--	C01897	3491	24360	Alkaloids and derivatives	Camptothecins	rp	6810.25	5751.02	2030.53	7831.19	12.96	8387.91	0.13014780575442353	0.8696818281230723	1.112409709562905	0.15368824227936512	insig
MW0114976	Natamycin	C33H47NO13	648.2701	665.3047	0.7611	2.5026	MS2-Search-DB	7681-93-8	HMDB0014964	--	--	5284447	Organic oxygen compounds	Organooxygen compounds	rp	51.78	28.58	51.75	94939.74	84921.19	35751.16	1.2998228813629045	0.059146762532568974	1632.0648701839373	10.672482686354282	insig
MEDP0637	Phe-Pro	C14H18N2O3	263.1379	262.1317	0.8038	2.7679	MS2-Search-Local	7669-65-0	HMDB0011177	-	--	7020642	Amino acid and Its metabolomics	Amino acid derivatives	rp	64836.16	24878.75	39701.41	72715.66	186152.58	204505.27	1.1583062004958875	0.10471799014378604	3.5804874532052837	1.84015601163736	insig
MW0010218	Sulfate	H2SO4	140.0006	97.9674	0.6197	0.3851	MS2-Insilico	7664-93-9	HMDB01448	C00059	--	--	--	--	rp	2061.38	3120.08	5120.96	3205.12	3196.13	2977.97	0.2385494281062565	0.7646385244358738	0.9103899860421144	-0.13544340627498225	insig
MW0009631	Quizalofop	C17H13ClN2O4	345.06199999999995	344.0564	0.6169	7.0592	MS2-Search-DB	76578-12-6	--	C18763	--	178795	Benzenoids	Benzene and substituted derivatives	rp	59.71	48.95	71.98	95.22	10.28	89.19	0.1272381553724199	0.881761122857992	1.0777790079716558	0.10806139257315933	insig
MW0110980	D-erythro-Sphinganine	C18H39NO2	302.3059	301.2981	0.9827	6.3642	MS2-MetDNA	764-22-7	HMDB0000269	C00836	395	91486	Organic nitrogen compounds	Organonitrogen compounds	rp	29279.45	56431.1	48467.02	487193.76	188864.63	156967.82	1.0825758526526954	0.15637071010728187	6.208386468766724	2.634218367321924	insig
MW0152148	Latrunculin A	C22H31NO5S	404.17199999999997	421.1923	0.5828	2.1886	MS2-Search-DB	76343-93-6	--	--	64706	445420	Phenylpropanoids and polyketides	Macrolides and analogues	rp	195.35	390.93	124.77	52922.54	91259.95	106562.75	1.3652485918277295	0.03473865936955598	352.64079881864853	8.462055586861307	up
MW0119986	4-(Methylnitrosamino)-1-(3-pyridyl)-1-butanol	C10H15N3O2	441.2233	209.1164	0.7092	7.7589	MS2-Search-DB	76014-81-8	HMDB0041809	C19574	--	104856	Organoheterocyclic compounds	Pyridines and derivatives	rp	2.45	33.96	27.5	2508.78	3027.45	480.88	1.1468802177249215	0.12514110671197495	94.1497418244406	6.556885233602491	insig
MW0126529	Secobarbital	C12H18N2O3	261.126	238.1317	0.6895	2.3921	MS2-Search-DB	76-73-3	HMDB0014562	D00430	43331	5193	Organoheterocyclic compounds	Diazines	rp	15177.39	8128.25	7637.99	16011.38	194.4	196.6	0.5651017353162738	0.4687761093145598	0.5300729099979543	-0.9157372830264848	insig
MW0052926	Fluoxymesterone	C20H29FO3	383.225	336.2101	0.5608	2.0818	MS2-Search-DB	76-43-7	HMDB0015316	D00327	--	6446	Lipids and lipid-like molecules	Steroids and steroid derivatives	rp	94.21	97.71	909.5	5162.33	909.28	5785.41	1.1077517984046374	0.14025021542702404	10.765212180639539	3.4283048499651714	insig
MW0127559	S-Ethyl dipropylthiocarbamate	C9H19NOS	417.1805	189.1187	0.632	2.5005	MS2-Search-DB	759-94-4	--	C11081	--	12968	Organosulfur compounds	Thiocarbonyl compounds	rp	21356.36	13949.27	11643.4	8836.73	1716.12	1497.43	1.2266157071008021	0.03929076506571185	0.25666728364781977	-1.962028681822096	down
MEDP1647	2-Amino-1-phenylethanol	C8H11NO	120.0802	137.0841	0.8618	1.8942	MS2-Search-Local	7568-93-6	HMDB0001065	C02735	--	1000	Alcohol and amines	Alcohols	rp	490886.69	494887.18	510317.09	364711.99	351998.22	491024.97	1.0646714114954463	0.1604956015227506	0.8072605291325334	-0.3088937417941869	insig
MW0115089	Paromomycin	C23H45N5O14	616.2796	615.2963	0.6439	2.8145	MS2-Search-DB	7542-37-2	HMDB0015490	C00832	--	165580	Organic oxygen compounds	Organooxygen compounds	rp	22.45	4750.02	83.53	1118.65	10551.25	2789.24	0.6326009428079851	0.4022177956984488	2.977582372322899	1.5741414195916426	insig
MEDN1146	14,15-leukotriene C4	C30H47N3O9S	626.3301	625.3033	0.6459	2.5693	MS2-Search-DB	75290-60-7	-	-	--	42607303	Oxidized lipids	Oxidized lipids	rp	83.58	47.62	27.03	71180.02	76839.4	8128.0	1.1113998390810076	0.14210632782295204	986.8382733994816	9.946669859783306	insig
MW0154526	Nitromethane	CH3NO2	62.0237	61.0164	0.5832	0.5417	MS2-Insilico	75-52-5	--	C19275	--	6375	Organic 1,3-dipolar compounds	Allyl-type 1,3-dipolar organic compounds	rp	1132.53	3213.86	2212.98	2052.88	1971.4	2107.74	0.17031262752133744	0.8348790633681202	0.9348489260401532	-0.09719485423218084	insig
MW0109279	Piracetam	C6H10N2O2	143.0861	142.0742	0.5732	11.8454	MS2-Search-DB	7491-74-9	--	D01914	44173	4843	Organic acids and derivatives	Carboxylic acids and derivatives	rp	66456.35	43447.24	125217.2	3843.02	91823.01	96773.46	0.2581907460898749	0.73308940334261	0.8184707528415501	-0.2889972303984871	insig
MW0105695	Argatroban;(2R,4R)-4-Methyl-1[Nalpha-[(3-methyl-1,2,3,4-tetrahydro-8-quinolinyl)sulfonyl]-L-arginyl]-2-piperadinecarboxylic acid	C23H36N6O5S	509.2742	508.2468	0.6042	8.0766	MS2-Search-DB	74863-84-6	HMDB0014423	C04931	--	92722	Organic acids and derivatives	Carboxylic acids and derivatives	rp	0.49	1.04	0.19	426.21	122.59	164.77	1.1409179748879341	0.12971573281078655	414.86627906976736	8.696502587413551	insig
MEDP1684	Leu-Leu-Phe	C21H33N3O4	476.2007	391.2471	0.6651	3.7179	MS2-Search-Local	74479-02-0	-	-	--	7408573	Amino acid and Its metabolomics	Small Peptide	rp	21.28	4.15	1161.85	3936.79	317.05	24.45	0.5344721698380583	0.504142773810469	3.6034381106394444	1.849374067146883	insig
MW0054561	LysoPC(O-18:0)	C26H56NO6P	511.397	509.3845	0.941	9.2649	MS2-MetDNA	74430-89-0	HMDB0011149	--	--	3985	Lipids and lipid-like molecules	Glycerophospholipids	rp	103442.79	83539.09	360822.44	61442.56	293081.38	327174.28	0.2691733720180591	0.7335894661114564	1.2444192115900072	0.3154725727683492	insig
MW0012921	1-Octadecyl-2-acetyl-sn-glycero-3-phosphocholine	C28H58NO7P	574.3747	551.3951	0.5427	7.8228	MS2-Search-DB	74389-69-8	--	--	43410	2733535	Lipids and lipid-like molecules	Glycerophospholipids	rp	2468.08	36.57	63.79	23.89	2711.49	3505.81	0.6107783757378031	0.4115879389079469	2.4299535905063	1.2809287601743529	insig
MEDP0537	LPC(O-16:0/2:0)	C26H54NO7P	524.3561	523.3638	0.7811	9.833	MS2-Search-Local	74389-68-7	HMDB0062195	-	--	--	GP	LPC	rp	38921.08	35939.72	39840.76	35421.42	37355.56	33959.89	0.9558390344489966	0.16083226407746784	0.9305616244452124	-0.1038264020584328	insig
MEDN1145	P-chlorophenylalanine	C9H10ClNO2	200.0458	199.04	0.8209	2.3781	MS2-Search-DB	7424-00-2	-	-	--	4652	Benzene and substituted derivatives	Phenolic acids	rp	267229.3	12189.43	297589.76	147052.96	177628.38	155919.12	0.2503147733691976	0.7570215552158605	0.832917484455038	-0.2637545172606296	insig
MW0008590	N,N'-Diphenyl-p-phenylenediamine	C18H16N2	302.1659	260.1313	0.6088	3.1447	MS2-Search-DB	74-31-7	--	C14501	--	6319	Benzenoids	Benzene and substituted derivatives	rp	17018.78	5774.78	13861.86	56189.05	18361.59	107443.17	0.99976392160997	0.19963059582826007	4.9649904434323755	2.311790940870268	insig
MW0107823	Leukotriene C4 methyl ester	C31H49N3O9S	657.3253	639.319	0.5751	2.2674	MS2-Search-DB	73958-10-8	--	--	45048	101070933	Organic acids and derivatives	Carboxylic acids and derivatives	rp	18.96	136.87	19.14	81233.93	132602.91	117141.84	1.4081124730363384	0.018512621625589157	1891.631022460993	10.885414991743646	up
MW0054324	Leukotriene D4	C25H40N2O6S	543.2869	496.2607	0.5694	1.615	MS2-Search-DB	73836-78-9	HMDB0003080	C05951	--	5280878	Lipids and lipid-like molecules	Fatty Acyls	rp	65306.87	66829.19	57626.3	121021.7	78000.65	234491.57	0.9621942146894188	0.22350541326199286	2.2845095307625813	1.1918844613492636	insig
MW0102880	trans-2-Octenoic acid, ethyl ester	C10H18O2	171.1374	170.1307	0.5869	8.22	MS2-Search-DB	7367-82-0	HMDB0037497	--	--	5364399	Lipids and lipid-like molecules	Fatty Acyls	rp	5781.89	6147.54	5180.32	5494.93	6341.78	4018.67	0.40770075757050095	0.6137349480786499	0.9266868306082788	-0.10984622557588992	insig
MEDL00575	L-Isoleucine	C6H13NO2	133.1054	131.0946	0.9728	0.9364	MS2-MetDNA	73-32-5	HMDB0033923	C00407	--	6306	Amino acids and derivatives	Amino acids and derivatives	rp	4817.56	5967.94	4649.91	9930.83	10183.42	91.35	0.3318670390575942	0.6804370900046361	1.3090420014758275	0.38851138784752	insig
MEDN0151	Adenine	C5H5N5	136.0609	135.055	0.8928	1.1795	MS2-Search-Local	73-24-5	HMDB0000034	C00147	--	190	Nucleotide And Its metabolomics	Nucleotide and Its metabolomics	rp	425.9	7.39	110.51	2811.14	2937.34	2488.6	1.4454754159804255	0.00015572431172778778	15.147260022066936	3.9209849440259767	up
MEDP0025	L-Tryptophan	C11H12N2O2	207.1035	204.0899	0.9601	2.2987	MS2-MetDNA	73-22-3	HMDB0000929	C00078	--	6305	Amino acid and Its metabolomics	Amino acids	rp	398.61	152.55	427.96	764.82	224.51	187.09	0.23138281173360384	0.7716685198332515	1.2015074761009883	0.26484562533025563	insig
MEDP1776	Leu-Ala	C9H18N2O3	443.2143	202.1317	0.6357	1.7542	MS2-Search-Local	7298-84-2	HMDB0028922	-	--	81721	Amino acid and Its metabolomics	Small Peptide	rp	84.4	70.19	15.8	24156.1	25401.16	70110.91	1.167018968577087	0.11886064570564672	702.3192088737602	9.455983084105616	insig
MW0139584	Rifabutin	C46H62N4O11	847.4116	846.4415	0.7040000000000001	3.8079	MS2-Search-DB	72559-06-9	HMDB0014753	C07235	--	135398743	--	--	rp	5.78	7.01	1518.58	48.36	494.84	340.29	0.2890170133535844	0.7143489790662014	0.5769278489195949	-0.7935371893866923	insig
MW0154369	Neolinustatin	C17H29NO11	424.1831	423.1741	0.9084	2.2159	MS2-MetDNA	72229-42-6	HMDB0038482	C08336	66915	119533	Organic oxygen compounds	Organooxygen compounds	rp	168.91	88.94	165.92	32765.59	62461.51	58808.67	1.3723809744950617	0.03175952213976032	363.4890860608349	8.505768236939428	up
MW0011500	(cis+trans)-Nerodilol	C15H26O	205.1942	222.1984	0.8142	11.8367	MS2-Search-DB	7212-44-4	HMDB0035662	C09704	90926	5284507	Lipids and lipid-like molecules	Prenol lipids	rp	72087.64	97681.9	104864.33	114076.93	88558.3	100151.98	0.5236274521709805	0.4940831022723873	1.1025122647836554	0.1407947049838275	insig
MW0109170	Phe-Gly	C11H14N2O3	205.0956	222.1004	0.7554	2.8458	MS2-Search-Local	721-90-4	--	--	--	6992303	--	--	rp	8133.57	3922.31	143794.1	174619.19	199092.69	188309.95	1.2090480661239615	0.09512484993301712	3.6061719738430513	1.8504681987376728	insig
MEDN1473	Leukotriene C4	C30H47N3O9S	626.2826	625.3033	0.7341	2.0265	MS2-Search-DB	72025-60-6	HMDB0001198	C02166	--	5280493	Oxidized lipid	Oxidized lipid	rp	30.73	41.53	41.38	215830.61	112644.1	15630.91	1.0266779463776723	0.18573378628780915	3028.032558958113	11.564165002665675	insig
MEDL00009	L-Valine	C5H11NO2	118.0853	117.079	0.8978	0.8368	MS2-Search-Local	72-18-4	HMDB0000883	C00183	--	6287	Amino acids and derivatives	Amino acids and derivatives	rp	22429.06	21343.69	21000.94	322077.25	368705.96	315976.2	1.4523978930702943	0.0027858183975453398	15.542721280816336	3.9581672134740833	up
MW0014839	5S-HpETE	C20H32O4	359.2205	336.2301	0.9459	5.4263	MS2-MetDNA	71774-08-8	HMDB0001193	C05356	--	5280778	Lipids and lipid-like molecules	Fatty Acyls	rp	86.42	124.57	197.95	1050.56	5452.21	5953.62	1.1550938064384506	0.12316565411867725	30.460189758888834	4.9288530243473385	insig
MW0006031	Amisulpride	C17H27N3O4S	739.3422	369.1722	0.5714	2.4395	MS2-Search-DB	71675-85-9	HMDB0015633	D07310	--	2159	Benzenoids	Benzene and substituted derivatives	rp	26418.78	13.58	16.52	207105.56	93610.12	81075.36	1.1998378064809827	0.09171281240841712	14.435055094960545	3.8515047088744656	insig
MW0137408	Arotinoid acid	C24H28O2	719.3759	348.2089	0.5357	3.9756	MS2-Search-DB	71441-28-6	--	C15634	--	5289501	Phenylpropanoids and polyketides	Stilbenes	rp	0.2	385.83	0.37	9.22	9.11	246.32	0.19505351301408635	0.8037948745122456	0.6849120082815736	-0.5460094402008975	insig
MW0152801	Lucidine B;Serratanine	C30H49N3O	468.3824	467.3876	0.6588	7.8397	MS2-Insilico	71384-23-1	--	C09869	--	156059	Organoheterocyclic compounds	Quinolidines	rp	14068.34	13241.64	18503.71	18583.94	14049.21	15255.58	0.2418684315409666	0.7614502146242224	1.0452930117613315	0.06390740868037993	insig
MW0126981	xi-5-Dodecanolide	C12H22O2	216.1949	198.162	0.5177	5.4088	MS2-Search-DB	713-95-1	HMDB0037742	--	--	12844	Organoheterocyclic compounds	Lactones	rp	26.43	9518.22	8136.61	54.61	8337.5	6020.3	0.20231851640679965	0.7918423744749254	0.8151234697074756	-0.2949094887423454	insig
MW0109398	Pro-Lys	C11H21N3O3	525.2569	243.1583	0.6322	3.0496	MS2-Search-Local	71227-70-8	--	--	--	9209431	Organic acids and derivatives	Carboxylic acids and derivatives	rp	51.13	36.24	26.86	18232.52	20397.22	23876.71	1.443793658433212	0.006189970038279767	547.1981966208526	9.095919665374193	up
MW0005980	Alfentanil	C21H32N6O3	399.228	416.2536	0.5547	4.2273	MS2-Search-DB	71195-58-9	HMDB0014940	C08005	--	51263	Benzenoids	Benzene and substituted derivatives	rp	15.79	5.34	4.65	62369.34	25203.02	6548.7	1.0079246202461247	0.1960658386182418	3650.933281613653	11.83404958937994	insig
MW0127058	δ-Undecalactone	C11H20O2	369.2998	184.1463	0.6336	10.89	MS2-Search-DB	710-04-3	HMDB0036784	--	--	61204	Organoheterocyclic compounds	Lactones	rp	23660.32	19590.13	14557.12	679.96	4647.38	431.1	1.3855541541765877	0.009922950408571676	0.09961394329496984	-3.3275084945235913	down
MW0159322	Veratridine	C36H51NO11	656.3104	673.3462	0.6768	3.9575	MS2-Search-DB	71-62-5	--	C06544	3688	6280	Lipids and lipid-like molecules	Steroids and steroid derivatives	rp	134.14	144.87	25.01	661.76	245.43	5292.38	0.7629421508619669	0.3483171335015353	20.391980790737453	4.349930014340849	insig
MW0054715	Medroxyprogesterone 17-acetate	C24H34O4	409.2186	386.2457	0.7364	8.0691	MS2-Search-DB	71-58-9	--	C08150	--	6279	Lipids and lipid-like molecules	Steroids and steroid derivatives	rp	0.17	59.37	55.39	748.98	458.3	240.5	1.2133831171285734	0.09219133896230304	12.59705907943966	3.6550150550618032	insig
MEDP1838	Spermine	C10H26N4	280.1356	202.2157	0.8885	1.9561	MS2-MetDNA	71-44-3	HMDB0001256	C00750	--	1103	Alcohol and amines	Polyamines	rp	47648.66	196829.59	7119.49	446614.1	619295.24	450811.49	1.3614286596224252	0.006492969267185616	6.028356335792205	2.591764697076127	up
MW0115172	Propanol	C3H8O	143.1063	60.0575	0.5686	9.2191	MS2-Insilico	71-23-8	HMDB0000820	C05979	--	1031	Organic oxygen compounds	Organooxygen compounds	rp	70.07	126.64	131.7	28.7	5529.29	5746.33	1.0219778966840611	0.1896544674387729	34.421363539478094	5.105232343127756	insig
MEDP0017	L-Histidine	C6H9N3O2	202.0809	155.0695	0.5896	5.6903	MS2-Search-DB	71-00-1	HMDB0000177	C00135	--	6274	Amino acid and Its metabolomics	Amino acids	rp	64517.08	70484.82	73557.93	45464.39	44216.9	36827.69	1.4078696104723736	0.0019427181080677023	0.6065836359763048	-0.7212215165004119	insig
MEDL02163	15-Hydroperoxyicosatetraenoic acid	C20H32O4	375.1889	336.2301	0.7512	5.4262	MS2-MetDNA	70981-96-3	HMDB0004244	C05966	--	5280893	Lipids	Free fatty acids	rp	68.75	59.44	64.57	922.57	551.59	578.12	1.3632466032758537	0.03514992201475145	10.64681469184478	3.412349965184528	up
MW0110277	Tyrosyl-Arginine	C15H23N5O4	401.18	337.175	0.5611	1.5219	MS2-Search-DB	70904-56-2	HMDB0005768	C02993	--	123804	Organic acids and derivatives	Carboxylic acids and derivatives	rp	159.3	474.84	374.92	101838.46	299520.67	539541.59	1.1387913295687668	0.13168875090721965	932.4526985511267	9.864886731982743	insig
MW0011908	1,2-Dioleoyl-sn-glycero-3-phospho-L-serine	C42H78NO10P	788.5369999999999	787.5363	0.7715	8.437000000000001	MS2-Search-DB	70614-14-1	HMDB0012390	--	--	6438639	--	--	rp	1517.52	2101.65	3445.27	4696.95	3976.5	3844.76	1.2053720278282123	0.06781262100319171	1.7720031594861019	0.8253811762241207	insig
MW0143454	4-Prenyldihydropinosylvin	C19H22O2	587.2954	282.16200000000003	0.5189	4.2438	MS2-Insilico	70610-11-6	--	C10281	--	442715	Phenylpropanoids and polyketides	Stilbenes	rp	30.44	3462.93	16.81	14394.85	19526.03	298.56	0.9562691651394896	0.2135364596722017	9.748628275473052	3.285199232257468	insig
MW0112009	2,6-Dimethyl-4-hydroxybenzaldehyde	C9H10O2	133.0624	150.0681	0.6803	7.7017	MS2-Search-DB	70547-87-4	--	--	265056	591072	Organic oxygen compounds	Organooxygen compounds	rp	8235.18	8367.82	7135.32	6414.22	11292.9	8199.93	0.3419067678178329	0.6674391641644247	1.0913598771943425	0.12612691049006272	insig
MW0107193	Gly-Pro	C7H12N2O3	190.1191	172.0848	0.9937	0.7893	MS2-MetDNA	704-15-4	HMDB0000721	--	--	3013625	--	--	rp	28.66	48.26	107.46	10056.8	14521.36	12867.74	1.429634041666925	0.010810116420386586	203.09089922985146	7.665981781796111	up
MW0137461	Avobenzone	C20H22O3	643.2708	310.1569	0.5663	2.0159	MS2-Search-DB	70356-09-1	--	D03015	--	51040	Phenylpropanoids and polyketides	Linear 1,3-diarylpropanoids	rp	81.27	92.62	44.38	81151.13	88210.98	107096.11	1.4415995474034993	0.006999775586442434	1266.58826224401	10.306731899466103	up
MW0009592	p-Toluenesulfonamide	C7H9NO2S	136.0204	171.0354	0.6079	11.8649	MS2-Search-DB	70-55-3	--	C14412	--	6269	Benzenoids	Benzene and substituted derivatives	rp	45038.0	63089.26	22571.1	14822.27	51410.59	57436.25	0.10019805942919198	0.9013841878530444	0.946217764323898	-0.07975584857866659	insig
MW0107660	L-Asparagine	C4H8N2O3	115.0495	132.0535	0.5601	11.5602	MS2-Search-DB	70-47-3	HMDB0000168	C00152	14	6267	--	--	rp	5931.14	5625.5	5548.27	4231.46	2785.3	2480.8	1.3405055512150257	0.03734978915380502	0.5552534330785721	-0.8487816870428518	insig
MW0127057	δ-Octalactone	C8H14O2	143.1057	142.0994	0.5835	8.1746	MS2-Search-DB	698-76-0	HMDB0038310	--	93034	12777	Organoheterocyclic compounds	Lactones	rp	1395.94	1521.34	1489.12	1263.08	126.2	32.57	1.1420140010912134	0.12705789386798844	0.3226783769063181	-1.6318311906764724	insig
MW0012999	1-Stearoyl-2-hydroxy-sn-glycero-3-phosphoethanolamine	C23H48NO7P	504.2827	481.3168	0.5322	8.0726	MS2-Search-DB	69747-55-3	HMDB0011130	C21484	--	9547068	Lipids and lipid-like molecules	Glycerophospholipids	rp	0.49	0.28	0.28	136.84	12.08	5.73	0.7509319636802121	0.3531594405266955	147.28571428571428	7.202473695310505	insig
MW0105489	Ala Val Gly	C10H19N3O4	513.2382	245.1376	0.5728	2.0814	MS2-Search-DB	69288-25-1	--	--	20508	452666	Organic acids and derivatives	Carboxylic acids and derivatives	rp	39.16	140.31	19.89	49152.15	121998.05	10521.06	0.988250102007913	0.20539962797341133	911.2723715890852	9.83173851757858	insig
MW0053503	Germacrone	C15H22O	219.1735	218.1671	0.6653	4.9556	MS2-Search-DB	6902-91-6	--	C16966	--	6436348	--	--	rp	18974.56	9761.11	2611.25	6182.62	4381.74	3938.22	0.7458180424494093	0.357343897978218	0.4626476859608535	-1.1120141199775908	insig
MEDL01913	Salicylic acid	C7H6O3	121.027	138.0322	0.5878	9.5867	MS2-Search-DB	69-72-7	HMDB0001895	C00805	--	338	Phenolic acids	Phenolic acids	rp	2967.97	3093.53	3573.81	5056.96	3492.97	314.41	0.13583680722468572	0.8714406011256655	0.9199849304277704	-0.1203178652124758	insig
MW0107889	Liothyronine	C15H12I3NO4	651.7844	650.7901	0.5834	3.4753	MS2-Search-DB	6893-02-3	HMDB0000265	C02465	--	5920	--	--	rp	73.05	56.57	100.42	43541.22	1466.85	19515.58	0.9664140902161686	0.2207211285576801	280.48882802990784	8.131799498694951	insig
MW0122947	Astemizole	C28H31FN4O	459.2356	458.2482	0.5851	2.9878	MS2-Search-DB	68844-77-9	HMDB0014775	C06832	1122	2247	Organoheterocyclic compounds	Benzimidazoles	rp	136.56	238.36	9765.49	4479.91	76521.28	2701.99	0.6499905310038793	0.41968609945865604	8.254417720782492	3.0451664488189616	insig
MW0009970	Tribenzylamine N-oxide	C21H21NO	304.1735	303.1623	0.5373	1.5217	MS2-Search-DB	6852-46-6	--	--	24081	3624962	Benzenoids	Benzene and substituted derivatives	rp	26727.42	24527.8	24680.97	16410.54	10099.51	68776.21	0.2547162648379331	0.7618841481113585	1.2548201325349615	0.3274805813098899	insig
MW0104380	2,2,4-Trimethyl-1,3-pentanediol diisobutyrate	C16H30O4	287.2182	286.2144	0.765	0.9866	MS2-Search-DB	6846-50-0	HMDB0059777	--	--	23284	Organic acids and derivatives	Carboxylic acids and derivatives	rp	6841.43	7166.77	213.78	4504.06	3377.71	242.15	0.5408892761188807	0.4887740936167143	0.5712228536392261	-0.8078743946302658	insig
MW0139282	Pentamycin	C35H58O12	635.3583	670.3928	0.6315	3.9091	MS2-Insilico	6834-98-6	--	C13299	--	5282200	Phenylpropanoids and polyketides	Macrolides and analogues	rp	0.04	83.68	0.03	0.62	0.2	0.34	0.6500290949637588	0.4275353959902167	0.013850746268656716	-6.173892479992287	insig
MW0128336	(E)-3-[4-[(E)-3-[4-(4,5-Dihydro-1H-imidazol-2-yl)anilino]-3-oxoprop-1-enyl]phenyl]-N-[4-(4,5-dihydro-1H-imidazol-2-yl)phenyl]prop-2-enamide;dihydrochloride	C30H28N6O2	505.2185	504.2274	0.6713	2.0224	MS2-Search-DB	6823-69-4	--	--	45463	16078967	Phenylpropanoids and polyketides	Cinnamic acids and derivatives	rp	18.51	878.57	677.02	2331.37	3442.09	26822.36	0.7982476046340682	0.3246231317613918	20.70759163966711	4.3720878680715405	insig
MW0124160	Forchlorfenuron	C12H10ClN3O	248.0578	247.0512	0.5852	10.6489	MS2-Search-DB	68157-60-8	--	C18604	72403	93379	Organoheterocyclic compounds	Pyridines and derivatives	rp	10386.29	41.28	10870.6	13607.99	44.6	13629.47	0.256251215052442	0.7467070940545133	1.280957941456942	0.3572231074925021	insig
MEDN0163	Hypoxanthine	C5H4N4O	137.0438	136.039	0.8793	1.1504	MS2-Search-Local	68-94-0	HMDB0000157	C00262	--	135398638	Nucleotide And Its metabolomics	Nucleotide and Its metabolomics	rp	3686.78	5084.21	3614.19	24785.08	32591.67	24212.77	1.4201199357852468	0.011519374002306506	6.587673332159888	2.7197690168496864	up
MW0106365	D-Cycloserine	C3H6N2O2	85.0399	102.0429	0.7384	11.548	MS2-Search-DB	68-41-7	HMDB0014405	--	--	25244962	Organic acids and derivatives	Carboxylic acids and derivatives	rp	3751.94	9296.03	89.56	2295.84	699.8	1227.44	0.7062763664666659	0.38256635962118013	0.3214515970658107	-1.637326576401858	insig
MEDP0366	N,N-Dimethylformamide	C3H7NO	74.0595	73.053	0.7665	0.4622	MS2-Search-Local	68-12-2	HMDB0001888	C03134	--	6228	Alcohol and amines	Amines	rp	5987.04	20501.81	798.72	4704.82	6124.79	7813.3	0.3477894139923676	0.6748488329764424	0.6832015456121597	-0.5496168561050776	insig
MW0012097	11-Dehydro-thromboxane B2	C20H32O6	433.2399	368.2199	0.983	7.7017	MS2-MetDNA	67910-12-7	HMDB0004242	C05964	36259	5280891	Lipids and lipid-like molecules	Fatty Acyls	rp	51483.57	84614.1	47190.74	3659.53	179056.73	59596.44	0.2619521749751916	0.7433798156888269	1.3220295816849523	0.4027544588975751	insig
MW0105602	Amastatin	C21H38N4O8	475.2633	474.269	0.6133	3.1113	MS2-Search-DB	67655-94-1	--	C01552	--	439518	Organic acids and derivatives	Peptidomimetics	rp	69139.41	71.89	178.65	105978.9	87280.95	130644.29	1.2422321706181432	0.045893551586716895	4.667882596831385	2.2227682758912013	up
MW0109363	Pro-Glu	C10H16N2O5	227.102	244.1059	0.7761	1.4402	MS2-MetDNA	67644-00-2	--	--	--	194260	Organic acids and derivatives	Carboxylic acids and derivatives	rp	20.36	64.07	219.56	11632.03	15171.13	12253.7	1.4400193198270836	0.006921598459403191	128.4807394980098	7.005408291502251	up
MW0115161	Polygodial	C15H22O2	281.1642	234.162	0.5878	3.8386	MS2-Search-DB	6754-20-7	--	C09712	--	72503	Organic oxygen compounds	Organic oxides	rp	23255.75	12264.6	25622.26	187850.0	44611.06	72166.91	0.9905084082629132	0.2046979765243811	4.982253292752795	2.3167983686099207	insig
MW0109829	Thapsigargin	C34H50O12	673.2835	650.3302	0.7265	1.7544	MS2-Search-DB	67526-95-8	--	C09561	41196	446378	Organic acids and derivatives	Carboxylic acids and derivatives	rp	106.51	19.06	142.88	394037.05	402961.58	272870.83	1.421020535394711	0.013566357764179195	3985.358390761781	11.960493751745027	up
MEDP0541	δ-Valerolactam	C5H9NO	100.0742	99.0684	0.8722	2.0498	MS2-Search-Local	675-20-7	HMDB0011749	-	--	--	Alcohol and amines	Amines	rp	155952.48	6199.43	7168.51	111387.31	112764.9	105200.15	0.6852394151776752	0.3958884849517435	1.9451425882359608	0.9598759155204204	insig
MW0106580	Eflornithine	C6H12F2N2O2	229.0979	182.0867	0.5829	2.9868	MS2-Search-DB	67037-37-0	--	C07997	--	3009	Organic acids and derivatives	Carboxylic acids and derivatives	rp	1165.14	11258.82	2085.51	105628.76	59559.31	52693.76	1.3064169881641707	0.05055631640139169	15.01652575869415	3.9084791627008952	insig
MEDP1847	5-Hydroxymethyl-2-furaldehyde	C6H6O3	127.0395	126.0317	0.8345	1.1936	MS2-Search-Local	67-47-0	HMDB0034355	C11101	--	237332	Heterocyclic compounds	Heterocyclic compounds	rp	79342.47	140294.09	77869.77	53689.43	33829.1	23552.77	1.1880121954995744	0.07749824265407944	0.373340963871256	-1.4214342815809895	insig
MW0138365	Hernandezine	C39H44N2O7	653.3013	652.3149	0.6688	4.1209	MS2-Insilico	6681-13-6	--	C09461	--	72343	Phenylpropanoids and polyketides	Tannins	rp	1351.11	36.62	1381.39	1476.42	569.51	114.87	0.2433219499864057	0.7514601927277961	0.7803201016929566	-0.3578620293858802	insig
MW0126843	trans-Epoxysuccinyl-L-leucylamido(4-guanidino)butane	C15H27N5O5	340.17800000000005	357.2012	0.5649	2.4703	MS2-Search-DB	66701-25-5	--	C01341	44981	123985	Organoheterocyclic compounds	Epoxides	rp	19776.57	76.29	57.75	1098.57	259.76	423.1	0.614518530399535	0.4548094068404622	0.0894713923882794	-3.4824297214428435	insig
MW0155578	Pimelea factor P2;Daphnopsis factor R1	C37H50O9	656.3638	638.3455	0.5265	4.9256	MS2-Insilico	66107-37-7	--	C09161	--	442073	Lipids and lipid-like molecules	Prenol lipids	rp	31.9	0.12	0.07	0.12	0.19	0.14	0.6550803561925	0.4246521336163385	0.014023060143346838	-6.156054977952132	insig
MW0137947	Dicumarol	C19H12O6	337.0722	336.0634	0.6533	8.3582	MS2-Search-DB	66-76-2	HMDB0014411	C00796	--	54676038	Phenylpropanoids and polyketides	Coumarins and derivatives	rp	1325.09	49.76	1841.12	3071.11	32.45	2657.0	0.5358298145749946	0.4909610398007453	1.791235614760088	0.8409551183896583	insig
MW0111086	Metformin	C4H11N5	171.1366	129.1014	0.5836	9.2191	MS2-Search-DB	657-24-9	HMDB0001921	C07151	--	4091	Organic nitrogen compounds	Organonitrogen compounds	rp	18118.68	8262.39	327.52	3819.21	4090.37	2872.47	0.6754456519961565	0.4106939836954859	0.40369222036805386	-1.308672310260107	insig
MW0007824	Mitoxantrone	C22H28N4O6	445.1834	444.2009	0.5618	2.6124	MS2-Search-DB	65271-80-9	HMDB0015335	C11195	--	4212	Benzenoids	Anthracenes	rp	123.35	111.77	64.98	22477.34	696.11	1214.91	0.7131481453960861	0.3794953497336404	81.2674441852716	6.344605617926412	insig
MW0127285	3-(Dimethylamino)propyl imidothiocarbamate	C6H15N3S	275.9702	161.0987	0.5045	5.5813	MS2-Search-DB	65119-89-3	--	C17930	--	3077	Organosulfur compounds	Isothioureas	rp	85191.46	88817.16	80079.8	52376.51	206.78	33102.17	1.2792113714693398	0.06271051458142783	0.3372269385594196	-1.5682083077955091	insig
MW0006244	Benzoic acid	C7H6O2	123.0432	122.0368	0.8087	11.8437	MS2-Search-DB	65-85-0	HMDB0001870	C00180	--	243	Benzenoids	Benzene and substituted derivatives	rp	11665.37	16025.52	12711.82	25175.25	19239.77	16893.77	1.1384631104168692	0.0866331551070225	1.5174425180885145	0.6016418670975461	insig
MEDL00970	Thymine	C5H6N2O2	127.0486	126.0429	0.9112	1.5757	MS2-Search-Local	65-71-4	HMDB0000262	C00178	--	1135	Nucleotides and derivatives	Nucleotides and derivatives	rp	160.72	206.37	168.6	142.32	261.07	1175.1	0.6907160913445476	0.3983062293008416	2.946648248053912	1.5590748510705519	insig
MEDN0155	Cytidine	C9H13N3O5	487.1732	243.0855	0.623	3.5768	MS2-Search-DB	65-46-3	HMDB0000089	C00475	--	6175	Nucleotide And Its metabolomics	Nucleotide and Its metabolomics	rp	15510.85	12772.45	12641.45	32945.66	39285.08	37598.76	1.4363855799408325	0.001883360002806111	2.6836938527419227	1.4242201028635015	up
MW0003135	2-Hydroxybenzamide	C7H7NO2	297.0787	137.0477	0.5717	9.5866	MS2-Search-DB	65-45-2	HMDB0015687	D01811	43329	5147	Benzenoids	Phenols	rp	275.18	17.07	72.53	18.83	11.99	10.32	0.8303429862668789	0.30278764529115304	0.11278030593782555	-3.1484129332360573	insig
MW0015247	7α,25-Dihydroxycholesterol	C27H46O3	401.3291	418.3447	0.5967	7.0279	MS2-Search-DB	64907-22-8	HMDB0006280	C15520	--	11954197	Lipids and lipid-like molecules	Steroids and steroid derivatives	rp	17723.99	20.95	28.55	133.63	34.67	11928.66	0.19411104205941787	0.8048050011727083	0.6806181565916429	-0.5550824568443142	insig
MW0054195	Kanokoside D	C27H44O16	607.2452	624.2629	0.5636	6.9395	MS2-Insilico	64703-88-4	--	C17431	--	46173908	Lipids and lipid-like molecules	Prenol lipids	rp	0.64	1.84	2.23	362.3	631.17	380.97	1.3643330633734156	0.03419978304077348	291.81316348195327	8.188901153434214	up
MW0012731	19-Hydroxy-PGE2	C20H32O6	391.1884	368.2199	0.6043	6.5301	MS2-Search-DB	64625-54-3	HMDB0001908	--	3819	5283038	Lipids and lipid-like molecules	Fatty Acyls	rp	18.73	3.26	131.78	1798.15	895.4	1126.6	1.3343454846477436	0.04304942500266082	24.84327241984782	4.634783316470496	up
MW0014536	4-Methylvaleric acid	C6H12O2	81.069	116.0837	0.5814	11.8228	MS2-Search-DB	646-07-1	HMDB0000689	C21399	4191	12587	Lipids and lipid-like molecules	Fatty Acyls	rp	50624.82	69955.32	48679.09	8187.41	5569.42	43207.95	1.1712743079392602	0.07068942922043789	0.33655346299283057	-1.5710923934157497	insig
MW0109828	Tfa-VAL-TYR-VAL-OH	C21H28F3N3O6	493.2136	475.19300000000004	0.5728	3.4433	MS2-Search-DB	64577-63-5	--	--	44312	40785040	Organic acids and derivatives	Carboxylic acids and derivatives	rp	158.27	80.88	136.13	20831.48	17319.13	34809.45	1.3388900757956737	0.04544542326124799	194.41499680238758	7.6029956997572015	up
MW0122844	Ammeline	C3H5N5O	128.0613	127.0494	0.7265	11.8339	MS2-Search-DB	645-92-1	--	C08733	73559	135408770	Organoheterocyclic compounds	Triazines	rp	136199.74	184281.9	139394.84	206150.11	147306.36	161817.14	0.532243134224526	0.4773562853254051	1.1204608898458994	0.16409229185579408	insig
MEDP1600	4-Propylphenol	C9H12O	119.0844	136.0888	0.6019	11.8395	MS2-Search-Local	645-56-7	HMDB0032625	C14311	--	12580	Benzene and substituted derivatives	Benzene and substituted derivatives	rp	87743.06	136040.63	138232.6	164640.78	113577.75	109111.27	0.2531193121045151	0.7456585166417099	1.0699236766389713	0.09750788516681376	insig
MW0106042	Bis(4-nitrophenyl) hydrogen phosphate	C12H9N2O8P	341.0193	340.0097	0.7352	11.8571	MS2-Insilico	645-15-8	--	C03779	--	255	Organic acids and derivatives	Organic phosphoric acids and derivatives	rp	3853.83	21053.54	39504.11	32611.93	39443.66	28027.72	0.7088198091204859	0.3691174017851936	1.5538116807749178	0.6358116622556169	insig
MEDP1616	Pro-Ala	C8H14N2O3	373.2062	186.1004	0.759	2.3844	MS2-Search-Local	6422-36-2	-	-	--	6347578	Amino acid and Its metabolomics	Amino acid and Its metabolomics	rp	47015.78	310.7	296.44	61402.91	2414.94	233017.49	0.7424890534678852	0.35244172691064424	6.233035269571879	2.639934876248313	insig
MW0123088	Benzydamine	C19H23N3O	378.1629	309.1841	0.5822	2.5337	MS2-Search-DB	642-72-8	--	D07516	--	12555	Organoheterocyclic compounds	Benzopyrazoles	rp	374.67	104.99	1831.51	18724.76	605.42	1262.29	0.6657653692078299	0.4124670161898838	8.909976332333837	3.1554215995059014	insig
MW0013009	1-Stearoyl-2-oleoyl-sn-glycero-3-phosphoethanolamine	C41H80NO8P	809.5771	745.5622	0.5762	10.0721	MS2-Search-DB	6418-95-7	HMDB0008993	--	--	46891779	Lipids and lipid-like molecules	Glycerophospholipids	rp	38207.45	36280.98	3562.43	1607.78	459.81	1174.71	1.0905838765669569	0.15666222117029588	0.041540861945659535	-4.589325038305037	insig
MW0105409	Acetic acid	C2H4O2	61.0278	60.0211	0.6426	0.4622	MS2-Insilico	64-19-7	HMDB0000042	C00033	--	176	Organic acids and derivatives	Carboxylic acids and derivatives	rp	158783.09	151430.7	143290.47	155985.31	283272.18	273648.73	1.0576184083864677	0.16749417835516636	1.571994538706207	0.6525962055130856	insig
MW0000339	Morphine N-oxide	C17H19NO4	603.2446	301.1314	0.7186	0.8366	MS2-Search-DB	639-46-3	HMDB0029382	C11786	--	5362459	Alkaloids and derivatives	Morphinans	rp	50877.52	48071.94	46351.52	1249.25	41441.41	47795.89	0.7734055129173769	0.3363756423802247	0.6227525099968356	-0.6832691636437477	insig
MW0011579	(R)-10-Hydroxystearate	C18H36O3	370.2603	300.2664	0.71	10.6386	MS2-MetDNA	638-26-6	--	C03195	--	12520	Lipids and lipid-like molecules	Fatty Acyls	rp	3354.62	2376.57	1843.91	189.38	1327.11	2532.05	0.8601949617645306	0.2303771026713539	0.5344536705786063	-0.9038632023642468	insig
MW0154321	N-Benzylformamide	C8H9NO	118.0631	135.0684	0.7053	9.2801	MS2-MetDNA	6343-54-0	--	C15561	--	80654	Benzenoids	Benzene and substituted derivatives	rp	8882.74	15789.72	18295.46	19825.97	9608.78	8223.19	0.2720567712332225	0.7221046651052281	0.8764198965181467	-0.19030585806923134	insig
MW0148485	Dihydro Isorescinnamine	C35H44N2O9	654.3026	636.3047	0.6927	11.0095	MS2-Search-DB	6335-49-5	--	--	85095	232430	Alkaloids and derivatives	Yohimbine alkaloids	rp	14595.4	10957.88	37852.88	10460.79	9324.35	5197.13	0.8684481397744795	0.2657898796293189	0.3940038318043547	-1.34371843449947	insig
MW0123626	Diethyl 1,4-dihydro-2,4,6-trimethyl-3,5-pyridinedicarboxylate	C14H21NO4	573.2352	267.1471	0.5225	1.1419	MS2-Search-DB	632-93-9	--	--	96362	12446	Organoheterocyclic compounds	Pyridines and derivatives	rp	1.85	3.04	7.72	20.52	353.57	337.97	1.0696412807723896	0.16466047988806914	56.4678826328311	5.819358630715424	insig
MW0055511	Ouabain	C29H44O12	607.2426	584.2833	0.7172	6.5375	MS2-Search-DB	630-60-4	HMDB0015224	C01443	1670	439501	Lipids and lipid-like molecules	Steroids and steroid derivatives	rp	16.31	21.82	13.51	2415.18	615.58	701.81	1.0564081050384346	0.17132261338840624	72.28059643687067	6.175536505807159	insig
MEDL02347	L-Phenylalanine	C9H11NO2	166.0852	165.0705	0.8646	1.8932	MS2-Search-Local	63-91-2	HMDB0000159	C00079	--	6140	Amino acids and derivatives	Amino acids and derivatives	rp	3934.81	119545.04	3311.16	73442.01	70646.08	62950.42	0.4727460913557549	0.5607070207715509	1.6329115920758106	0.7074466836574254	insig
MEDL02591	Arecoline	C8H13NO2	173.1319	155.0946	0.5703	11.3555	MS2-Search-DB	63-75-2	HMDB0030353	C10129	--	2230	Alkaloids	Piperidine alkaloids	rp	6379.61	5139.23	13748.87	9499.45	9743.78	3150.42	0.19804927125386615	0.7954213381970751	0.8862556203154145	-0.17420522345146655	insig
MEDP0020	L-Methionine	C5H11NO2S	150.0569	149.05100000000002	0.8953	1.1265	MS2-Search-Local	63-68-3	HMDB0000696	C00073	--	6137	Amino acid and Its metabolomics	Amino acids	rp	4136.5	4588.73	4510.46	12540.19	22011.97	15392.17	1.3264023882038691	0.048434743710492084	3.773458731656605	1.915887496293534	up
MW0053898	Hexadecanal	C16H32O	283.2824	240.2453	0.9639	10.9743	MS2-MetDNA	629-80-1	HMDB0001551	C00517	--	984	Lipids and lipid-like molecules	Fatty Acyls	rp	51473.73	4586.82	70061.64	144880.37	63658.09	47312.27	0.7552748199899225	0.3051950810103169	2.028594095931889	1.0204802232175143	insig
MEDP0513	Hexadecanamide	C16H33NO	256.263	255.2562	0.8554	10.741	MS2-Search-Local	629-54-9	HMDB0012273	-	--	69421	Alcohol and amines	Amines	rp	23.19	29.57	1220.74	11.86	24.05	9.48	0.6605654209459949	0.4119311157467398	0.03564193168433452	-4.810280661111026	insig
MW0011966	1,8-Octanediol	C8H18O2	185.0902	146.1307	0.5793	0.6183	MS2-Search-DB	629-41-4	--	C14218	--	69420	Lipids and lipid-like molecules	Fatty Acyls	rp	15.5	12739.43	11330.55	66743.42	67458.8	67522.19	1.4482978219224658	0.004468822488708615	8.375353532501741	3.066150089421623	up
MW0000264	Fumigaclavine C	C23H30N2O2	367.2295	366.2307	0.6431	11.0412	MS2-Search-DB	62867-47-4	--	C20438	--	10044441	Alkaloids and derivatives	Ergoline and derivatives	rp	150389.82	221824.73	257877.63	104880.51	37535.1	177272.55	1.0318927817239845	0.11763356748030053	0.5073672871166247	-0.9788975913231988	insig
MW0114813	Meglumine	C7H17NO5	237.1407	195.1107	0.5983	4.4645	MS2-Search-DB	6284-40-8	HMDB0240291	D01796	--	8567	Organic oxygen compounds	Organooxygen compounds	rp	1631353.71	1713455.8	1527788.76	1299806.79	1395979.47	1278454.77	1.3446735986117428	0.013429077392807586	0.8156307599723381	-0.2940119099905069	insig
MW0012973	1-Palmitoyl-2-oleoyl-sn-glycero-3-phosphate	C37H71O8P	719.4737	674.4887	0.5004	8.3223	MS2-Search-DB	62600-81-1	HMDB0007859	--	--	5283523	Lipids and lipid-like molecules	Glycerophospholipids	rp	1726.15	37.29	29.79	11707.46	3351.63	139.35	0.7849003167221155	0.3236441940869661	8.475454905394177	3.0832908044900824	insig
MW0108949	N-α-Acetyl-L-ornithine	C7H14N2O3	371.1848	174.1004	0.752	1.4008	MS2-Search-DB	6205-08-9	HMDB0003357	C00437	3303	439232	--	--	rp	151.37	43.46	19.95	65631.17	1102.75	191515.2	0.8954284534951116	0.2638079265226553	1202.3890492597075	10.231688059765316	insig
MEDP0125	Choline	C5H14NO+	104.1058	104.10799999999999	0.8413	0.7554	MS2-Search-Local	62-49-7	HMDB0000097	C00114	--	305	Tryptamines,Cholines,Pigments	Cholines	rp	51.91	1432.47	2008.29	4424.19	218.67	49.34	0.189521549232403	0.8145252045195267	1.3434421230748967	0.4259341698427721	insig
MW0107590	Isopropyl dodecylfluorophosphonate	C15H32FO2P	589.4043	294.2124	0.6383	11.2355	MS2-Search-DB	615250-02-7	--	--	45402	24762154	Organic acids and derivatives	Organic phosphonic acids and derivatives	rp	15381.89	4674.01	36035.56	25380.63	8345.04	10061.28	0.2689621015414677	0.7247763595938996	0.7806348773948835	-0.3572801735906756	insig
MEDP1294	Leu-Gly	C8H16N2O3	399.2274	188.1161	0.5921	3.1743	MS2-Search-DB	615-82-7	-	-	--	97364	Amino acid and Its metabolomics	Small Peptide	rp	1373.33	982.94	73.86	266.6	8609.65	3713.03	0.8269145924786738	0.2956370020939892	5.180496516647256	2.37309037740531	insig
MW0122798	alpha-Mangostin	C24H26O6	411.1775	410.1729	0.5228	10.9656	MS2-Search-DB	6147-11-1	HMDB0035796	C10080	--	5281650	Organoheterocyclic compounds	Benzopyrans	rp	1103.39	974.33	675.83	911.28	738.88	1274.63	0.20335226473393608	0.7925410944284127	1.0621888108078663	0.08704023714455601	insig
MW0006848	Dimepiperate	C15H21NOS	305.1577	263.1344	0.5752	5.3612	MS2-Search-DB	61432-55-1	--	C14571	--	91679	Benzenoids	Benzene and substituted derivatives	rp	179.52	77.27	419.24	5518.03	11392.39	11942.84	1.3387037649863691	0.04442281849347928	42.68044317559872	5.415503251460175	up
MEDP0507	2-Hydroxycinnamic acid	C9H8O3	165.0542	164.0473	0.8736	1.1591	MS2-Search-Local	614-60-8	HMDB0002641	C01772	--	637540	Benzene and substituted derivatives	Phenolic acids	rp	3493.97	2828.76	3276.87	796.09	100008.41	2362.58	0.6228436724645604	0.4421724119158617	10.747018625776072	3.4258645862963903	insig
MW0158061	Trilobine	C35H34N2O5	563.2599	562.2468	0.5976	3.1087	MS2-Insilico	6138-73-4	--	C09669	--	169007	Lignans, neolignans and related compounds	--	rp	65.63	105.34	238.79	165386.81	47690.09	224230.27	1.1931179845157065	0.10699686950437164	1067.2275722374072	10.059652129363494	insig
MW0000503	(-)-Tylocrebrine	C24H27NO4	440.2033	393.194	0.5889	2.5647	MS2-Search-DB	61302-92-9	--	C10620	68435	442875	Benzenoids	Phenanthrenes and derivatives	rp	40.89	201.06	22.64	73940.17	24843.54	52578.52	1.2738857235446321	0.07122548932555722	572.0633054915153	9.16003099668239	insig
MW0003152	2-Hydroxyphenylacetic acid	C8H8O3	135.0401	152.0473	0.6364	11.8681	MS2-Search-DB	611-71-2	HMDB0000669	C05852	--	11970	Benzenoids	Benzene and substituted derivatives	rp	1681.59	184098.69	176225.49	7415.67	209157.76	228210.49	0.21939400023427286	0.7804600713137686	1.2286652779042722	0.29709193956780217	insig
MW0139791	Tectoridin	C22H22O11	480.1405	462.1162	0.5658	10.6488	MS2-Search-DB	611-40-5	--	C10533	--	5281810	Phenylpropanoids and polyketides	Isoflavonoids	rp	2.52	2.52	12.31	14.19	2.63	2.42	0.09552844680635747	0.9073951116390098	1.1089337175792506	0.1491731363044186	insig
MW0125730	N-Desmethylclozapine	C17H17ClN4	313.1173	312.1142	0.5598	5.3002	MS2-Search-DB	6104-71-8	HMDB0060536	--	1900	135409468	Organoheterocyclic compounds	Benzodiazepines	rp	37.64	16.8	142.04	67.88	521.04	381.59	0.9927875342705748	0.18721821922866946	4.939484934853421	2.304360612523755	insig
MW0006246	Benzoic acid, 2-(diphenylphosphino)-4-[21-[(3aS,4S,6aR)-hexahydro-2-oxo-1H-thieno[3,4-d]imidazol-4-yl]-1,17-dioxo-6,9,12-trioxa-2,16-diazaheneicos-1-yl]-, methyl ester	C41H53N4O8PS	815.3227	792.3322	0.6038	7.6302	MS2-Search-DB	608514-42-7	--	--	64823	24859184	Benzenoids	Benzene and substituted derivatives	rp	299.01	162.94	101.13	84392.23	9643.16	17964.8	0.9025164669142046	0.2568791189176116	198.9063543368616	7.6359455555584725	insig
MW0006359	Bifonazole	C22H18N2	643.2746	310.147	0.5728	9.3129	MS2-Search-DB	60628-96-8	HMDB0015583	D01775	--	2378	Benzenoids	Benzene and substituted derivatives	rp	899.78	760.65	4159.82	757.78	599.72	623.58	0.7215626957091156	0.3683151807367925	0.3403771315665135	-1.554793982904198	insig
MW0153912	Microlenin	C29H34O7	495.2284	494.2305	0.5378	3.4113	MS2-Insilico	60622-41-5	--	C09510	--	101316812	--	--	rp	112.18	79.36	8574.81	35834.33	24550.63	8642.81	1.1215578859122906	0.1130757957529102	7.874174542426438	2.9771286922660862	insig
MW0123335	Cinnabarinic acid	C14H8N2O6	283.0242	300.0382	0.5615	11.9042	MS2-Search-DB	606-59-7	HMDB0004078	C05640	--	114918	Organoheterocyclic compounds	Benzoxazines	rp	1535.37	13074.43	936.5	296.18	3718.15	332.61	0.6088680125457079	0.4477086924698828	0.2796125123019625	-1.8384991739733836	insig
MW0112843	3-Hydroxy-L-kynurenine	C10H12N2O4	226.0898	224.0797	0.9529	1.4007	MS2-MetDNA	606-14-4	HMDB0011631	C03227	--	11811	Organic oxygen compounds	Organooxygen compounds	rp	553.09	662.97	759.15	13622.23	18047.78	14482.71	1.4362562537443442	0.008261459060968286	23.365981338693103	4.546337724546112	up
MEDP1617	L-(+)-Gulose	C6H12O6	383.1207	180.0634	0.8171	1.1858	MS2-Search-Local	6027-89-0	-	C15923	--	10130220	Carboxylic acids and derivatives	Sugars	rp	1372.7	15794.29	10509.31	2477.14	45.37	2576.41	0.9609098089131852	0.21261992392062445	0.18423416424883385	-2.440387476335066	insig
MW0124677	Linalool oxide	C10H18O2	135.1152	170.1307	0.8165	11.8099	MS2-Search-DB	60047-17-8	HMDB0035907	--	--	22310	Organoheterocyclic compounds	Tetrahydrofurans	rp	89488.33	145704.05	105213.2	59104.3	2518.83	12177.71	1.2833911370367734	0.02142615677833468	0.21680267403372175	-2.2055455439548104	down
MEDL02604	Glabrone	C20H16O5	337.1036	336.0998	0.6986	8.1746	MS2-Search-Local	60008-02-8	HMDB0029533	-	--	5317652	Flavonoids	Isoflavones	rp	12.19	2.85	1.76	248.2	212.13	306.28	1.4277838463070336	0.010954500899467428	45.631547619047616	5.5119596792968855	up
MW0054374	Linoleic acid	C18H32O2	328.2551	280.2402	0.8569	11.0431	MS2-MetDNA	60-33-3	HMDB0000673	C01595	--	5280450	Lipids and lipid-like molecules	Fatty Acyls	rp	5531.06	1500.86	36.79	366.02	1836.6	3307.84	0.20742404755236726	0.7970719877486188	0.7795566659263147	-0.3592741987384546	insig
MEDP0298	6-Aminocaproic Acid	C6H13NO2	301.13599999999997	131.0946	0.6675	1.6458	MS2-Search-Local	60-32-2	HMDB0001901	C02378	--	564	Amino acid and Its metabolomics	Amino acid derivatives	rp	5235.97	45832.29	3786.26	386.25	8226.59	1033.97	0.6962061779429929	0.3885240903861207	0.17586171567994766	-2.5074866462457304	insig
MEDP0305	Creatinine	C4H7N3O	114.0654	113.0589	0.8847	0.7627	MS2-Search-Local	60-27-5	HMDB0000562	C00791	--	588	Organic acid And Its derivatives	Organicacid and Its derivatives	rp	39.47	1324.1	1192.41	3030.77	1307.02	1834.62	0.9936466898963148	0.1420921940309207	2.414889787870014	1.271957348016889	insig
MEDN0006	L-Tyrosine	C9H11NO3	182.0794	181.0739	0.8865	0.8681	MS2-Search-Local	60-18-4	HMDB0000158	C00082	--	6057	Amino acid and Its metabolomics	Amino acids	rp	12853.23	19.71	12695.58	87.96	66.1	1142.24	1.002446025536906	0.19662868623990826	0.050699062753729984	-4.301897112625873	insig
MW0012062	11,15-Dioxo-9S-hydroxy-5Z-prostenoic acid	C20H32O5	353.2146	352.225	0.7015	9.218	MS2-Search-DB	59894-07-4	HMDB0060042	--	3817	5283036	Lipids and lipid-like molecules	Fatty Acyls	rp	5.21	23.3	14.81	2083.42	1907.15	1525.81	1.4371415954594675	0.00798903157367757	127.34025854108955	6.992544788240329	up
MEDL02339	Diethyl phosphate	C4H11O4P	223.0953	154.0395	0.5455	9.5714	MS2-Search-Local	598-02-7	HMDB0012209	C06608	--	654	Organic acids	Organic acids	rp	17000.82	22538.84	22415.17	24187.95	19522.04	17449.13	0.07000288011439744	0.9265774317755396	0.9871566107113844	-0.018649110942163472	insig
MW0014465	4-Hydroxy-17β-estradiol	C18H24O3	327.1399	288.1725	0.8646	5.3629999999999995	MS2-MetDNA	5976-61-4	HMDB0005896	C14209	41825	5282360	Lipids and lipid-like molecules	Steroids and steroid derivatives	rp	84.12	24.91	462.38	4562.17	5458.89	5246.02	1.450405813068252	0.0005532489438660338	26.71825834339616	4.739754062233786	up
MW0137580	Camostat	C20H22N4O5	797.3154	398.159	0.6542	9.2345	MS2-Search-DB	59721-28-7	--	D07606	--	2536	Phenylpropanoids and polyketides	Depsides and depsidones	rp	74.34	47.57	95.03	497.25	7273.83	6459.42	1.0780470312047508	0.16029098953884868	65.59647828892781	6.035546457116647	insig
MEDP1589	Thr-Leu	C10H20N2O4	255.1308	232.1423	0.5004	1.7691	MS2-Search-Local	59652-61-8	-	-	--	7021827	Amino acid and Its metabolomics	Amino acid and Its metabolomics	rp	124.07	125.04	107.58	9412.86	17970.79	19037.15	1.3584934111931797	0.03717128674946511	130.14326165577953	7.023956805954282	up
MW0107478	Ile-Asn	C10H19N3O4	309.1525	245.1376	0.5602	1.6467	MS2-Search-DB	59652-59-4	HMDB0028902	--	--	7016079	Organic acids and derivatives	Carboxylic acids and derivatives	rp	41.58	20.76	25.66	50014.26	27379.12	30272.87	1.3582712148081375	0.03715609269901456	1223.4801136363635	10.256774936801614	up
MW0017072	Cholest-5-ene-3b,20,22R-triol	C27H46O3	401.329	418.3447	0.6481	5.4909	MS2-Search-DB	596-94-1	--	C05501	57643	6453841	Lipids and lipid-like molecules	Steroids and steroid derivatives	rp	8526.3	7886.15	8926.88	6409.35	32.63	20.16	1.2062387136343005	0.0949987690529621	0.2550241067936682	-1.9712944669881285	insig
MEDP0809	Megestrol acetate	C24H32O4	769.442	384.2301	0.7064	2.9093	MS2-Search-DB	595-33-5	-	C08151	--	11683	Hormones and hormone related compunds	Hormones and hormone related compunds	rp	10550.33	11061.99	10597.94	749.8	18742.42	21070.54	0.3104178557445276	0.7068962455038557	1.2593117845059307	0.3326355144097731	insig
MW0012942	1-Oleoyl-2-palmitoyl-sn-glycero-3-phosphocholine	C42H82NO8P	801.6398	759.5778	0.7008	11.4422	MS2-Search-DB	59491-62-2	HMDB0008100	--	--	24778933	Lipids and lipid-like molecules	Glycerophospholipids	rp	2657.11	901.49	580.77	1535.4	158.83	123.32	0.6437698317140237	0.3907180575285311	0.4390885569543192	-1.1874161578730833	insig
MW0122491	7-Hydroxymethotrexate	C20H22N8O6	471.1662	470.1662	0.5331	5.7973	MS2-Search-DB	5939-37-7	HMDB0061104	--	--	5484402	Organoheterocyclic compounds	Pteridines and derivatives	rp	0.77	0.78	0.22	521.16	130.52	25.83	0.8733179004446361	0.27366473877336034	382.77401129943496	8.580349070167555	insig
MW0009403	Phenoxybenzamine	C18H22ClNO	645.2727	303.139	0.5678	6.584	MS2-Search-DB	59-96-1	HMDB0015061	C07435	--	4768	Benzenoids	Benzene and substituted derivatives	rp	330.74	113.84	108.39	4032.1	23.54	850.73	0.7453969848997065	0.3568464905426124	8.87275982422193	3.1493829168633445	insig
MW0015051	6-Ketoprostaglandin F1α	C20H34O6	353.2282	370.2355	0.7835	5.8746	MS2-Search-DB	58962-34-8	HMDB0002886	C05961	--	5280888	Lipids and lipid-like molecules	Fatty Acyls	rp	155.1	68.09	8483.02	12900.25	13408.86	16066.03	1.2969795250604597	0.0442512453245932	4.867231550812581	2.283101410174824	up
MEDN1561	MG(14:0/0:0/0:0)	C17H34O4	325.2341	302.2457	0.8893	9.9869	MS2-MetDNA	589-68-4	HMDB0011561	-	--	10957631	GL	MG	rp	1099.18	124.99	1479.75	43.87	256.62	831.53	0.7087567467320661	0.33850980348657983	0.4186588360602384	-1.2561530204471385	insig
MW0014136	3-Hydroxyvalproic acid	C8H16O3	125.0946	160.1099	0.5451	8.1746	MS2-Search-DB	58888-84-9	HMDB0013899	C16651	2988	134459	Lipids and lipid-like molecules	Fatty Acyls	rp	12087.17	12729.84	12809.2	8155.2	9464.55	8735.47	1.4221166143450858	0.0024059062716450604	0.7004484374057339	-0.5136492424282766	insig
MW0115417	Trichostatin A	C17H22N2O3	325.1368	302.163	0.5755	1.6765	MS2-Search-DB	58880-19-6	--	--	46755	444732	Organic oxygen compounds	Organooxygen compounds	rp	154.53	132.85	32.79	472660.93	492403.92	484641.14	1.4606570949719615	0.00014116333476043116	4527.9257581909615	12.144634587980333	up
MEDL00352	Glu-Val	C10H18N2O5	288.1472	246.1216	0.5738	1.7688	MS2-Search-DB	5879-06-1	HMDB0028832	-	--	6992567	Amino acid and Its metabolomics	Small Peptide	rp	156429.98	180813.87	165079.29	380460.2	664658.02	412841.99	1.269486749652485	0.07023970755565725	2.9024348947970027	1.5372637060204055	insig
MW0106760	gamma-Glutamylalanine	C8H14N2O5	437.1895	286.0509	0.8839	1.135	MS2-MetDNA	5875-41-2	HMDB0006248	--	--	440103	Organic acids and derivatives	Carboxylic acids and derivatives	rp	65.08	19346.87	20157.93	40662.84	60190.84	47968.62	1.3192902892307272	0.014397805626565731	3.7609995279237647	1.9111161252928468	up
MW0111866	1-Phenylicosane-1,3-dione	C26H42O2	387.3114	386.3185	0.5079	6.707999999999999	MS2-Search-DB	58446-52-9	HMDB0032925	--	--	94050	Organic oxygen compounds	Organooxygen compounds	rp	106864.83	112268.64	6136.41	6232.88	47867.03	112548.23	0.3050294902361344	0.6952028203928029	0.7397710692614564	-0.4348492137944165	insig
MW0104412	2,6-Diaminopimelic acid	C7H14N2O4	155.08	190.0954	0.5655	2.2042	MS2-Search-DB	583-93-7	HMDB0001370	--	352	865	--	--	rp	19229.14	19482.52	20836.45	17691.5	22019.09	8550.9	0.6259132269058774	0.44370295295429657	0.8104621624431071	-0.3031832618033103	insig
MW0002409	2,6-Dimethylnaphthalene	C12H12	157.1003	156.0939	0.6974	11.8586	MS2-Search-DB	581-42-0	HMDB0059764	C14330	--	11387	Benzenoids	Naphthalenes	rp	36371.31	31012.64	68410.03	47042.28	52180.13	51775.26	0.31500268387481123	0.7077986447195311	1.1119614433570622	0.15310676428269726	insig
MEDP0160	Adenosine	C10H13N5O4	268.1039	267.0968	0.8658	1.8157	MS2-Search-Local	58-61-7	HMDB0000050	C00212	--	60961	Nucleotide And Its metabolomics	Nucleotide and Its metabolomics	rp	45032.5	45459.89	114.97	682.52	1087.78	1881.25	1.0195672778907412	0.1937973647195316	0.040300810000423806	-4.633047354201362	insig
MW0062189	Promazine	C17H20N2S	302.172	284.1347	0.5933	2.6054	MS2-Search-DB	58-40-2	HMDB0014564	C07379	2131	4926	--	--	rp	149.58	40.05	9661.01	28619.16	28122.62	34045.84	1.4114553391614482	0.004043932162078208	9.216418425604832	3.2042062166545486	up
MW0111010	Dipyridamole	C24H40N8O4	527.3134	504.3173	0.5174	1.7388	MS2-Search-DB	58-32-2	HMDB0015110	D00302	--	3108	Organic nitrogen compounds	Organonitrogen compounds	rp	60689.14	60154.81	57649.28	53282.19	56541.77	58676.21	0.9858660819499272	0.1582302146691275	0.9440143472108158	-0.0831193089309621	insig
MW0010845	(17β)-4-Chloro-17-hydroxy-17-methylandrost-4-en-3-one	C20H29ClO2	337.1969	336.1856	0.7123	6.0348	MS2-Search-DB	5785-58-0	--	C15358	--	227107	Lipids and lipid-like molecules	Steroids and steroid derivatives	rp	17396.58	19490.33	16223.11	19044.35	11025.69	11990.5	0.8244738764708345	0.2803325015157022	0.7919511233473457	-0.33651670028993397	insig
MEDN1012	7-Methylguanine	C6H7N5O	166.0706	165.065	0.9052	1.3549	MS2-Search-Local	578-76-7	HMDB0000897	C02242	--	135398679	Nucleotide And Its metabolomics	Nucleotide and Its metabolomics	rp	23928.65	23086.54	21917.48	59563.68	58409.54	84646.96	1.3652434995742169	0.034450360110290755	2.9393925986038263	1.5555180647502649	up
MW0062243	Prostaglandin E2 p-benzamidophenyl ester	C33H41NO6	530.2548	547.2934	0.6062	2.6054	MS2-Search-DB	57790-53-1	--	--	--	90473691	Lipids and lipid-like molecules	Fatty Acyls	rp	255.73	111.04	34422.84	1112.44	162801.38	16424.27	0.6077801281537679	0.44751393565379133	5.183676678180642	2.3739757357124667	insig
MW0147056	Cannabisativine	C21H39N3O3	382.2964	381.2991	0.6578	11.4256	MS2-Insilico	57682-64-1	--	C10576	--	100419	Phenylpropanoids and polyketides	Macrolactams	rp	25143.62	25944.33	28557.35	37198.19	27707.88	25829.95	0.6587739132410199	0.4059369057889344	1.1392514059210022	0.1880861509552769	insig
MW0009160	Noroxycodone	C17H19NO4	603.2575	301.1314	0.6554	2.2088	MS2-Search-DB	57664-96-7	HMDB0041960	--	--	5489120	Benzenoids	Phenanthrenes and derivatives	rp	26.95	97.9	37.33	78151.5	101423.17	139072.68	1.3869375084381117	0.02683168631247736	1964.7758663213708	10.940149029721258	up
MW0116785	1-[4-(2-Methoxyphenyl)-1-piperazinyl]-3-(1-naphthyloxy)-2-propanol	C24H28N2O3	823.3583	392.21	0.5589	2.1049	MS2-Search-DB	57149-07-2	--	D01674	--	4418	Organoheterocyclic compounds	Diazinanes	rp	31.73	22.54	47.68	44913.97	27657.41	5265.07	1.0912674926740216	0.1525475650983751	763.4767042667975	9.576440326952053	insig
MEDL01878	Methyl dioxindole-3-acetate	C11H11NO4	222.0758	221.0676	0.7183	4.0749	MS2-Search-Local	57061-18-4	HMDB0038991	-	--	14033762	Others	Others	rp	25430.78	20461.41	41670.82	16120.49	18667.42	25411.66	0.7916522118805723	0.2905879507533822	0.6875000071377171	-0.5405683663844496	insig
MW0007329	Homovanillin	C9H10O3	334.1417	166.063	0.6565	4.064	MS2-MetDNA	5703-24-2	HMDB0005175	C05581	--	151276	Benzenoids	Phenols	rp	29295.8	21212.18	17881.43	52035.87	56451.74	51818.94	1.4181666122919288	0.005011099810416095	2.344025924481582	1.2289885257815736	up
MW0115436	Tubocurarine	C37H41N2O6	673.2979	609.2965	0.5621	2.3645	MS2-Insilico	57-95-4	HMDB0015330	C07547	--	6000	Organic oxygen compounds	Organooxygen compounds	rp	98.15	65.39	128753.74	266101.6	672349.31	224721.23	1.1034263711693777	0.12755124071995522	9.022623964762523	3.1735470599146427	insig
MEDP0428	Cholesterol	C27H46O	369.3341	386.3549	0.6626	6.9259	MS2-Search-Local	57-88-5	HMDB0000067	C00187	--	5997	Hormones and hormone related compunds	Hormones and hormone related compunds	rp	25966.99	357.06	93.89	408639.52	442653.49	360784.33	1.4484250437991826	0.0014309266390979119	45.88084233668485	5.5198199732463875	up
MEDP0189	Progesterone	C21H30O2	314.2164	314.2246	0.7027	6.7952	MS2-MetDNA	57-83-0	HMDB0001830	C00410	--	5994	Hormones and hormone related compunds	Hormones and hormone related compunds	rp	61316.91	65167.12	60346.3	28577.22	26734.51	25327.57	1.4546153306854035	0.00011488837444560007	0.4316178213676548	-1.2121736603952264	down
MEDL02396	D-(+)-sucrose	C12H22O11	325.1131	342.1162	0.6762	0.7738	MS2-MetDNA	57-50-1	HMDB0125600	C00089	--	5988	Others	Saccharides and Alcohols	rp	141003.55	186928.57	87678.62	139124.28	137509.93	124237.58	0.13090920437104048	0.8805992995227327	0.9645366479220436	-0.052092039846848605	insig
MEDP0224	D-Fructose	C6H12O6	145.0487	180.0634	0.8313	0.5463	MS2-Search-DB	57-48-7	HMDB0062538	C10906	--	2723872	Carboxylic acids and derivatives	Sugars	rp	6037.32	411.61	134.68	20233.96	18633.6	10774.41	1.3103322584362305	0.019873413278359644	7.540235524279233	2.9146095877383464	up
MW0115141	Physostigmine	C15H21N3O2	551.3162	275.1634	0.5777	4.3682	MS2-Search-DB	57-47-6	HMDB0015116	C06535	--	5983	Organoheterocyclic compounds	Indoles and derivatives	rp	19.78	7.5	21.96	379.97	318.73	320.96	1.4495622200162193	0.0026419052125424484	20.70796100731113	4.372113601634622	up
MEDN1649	Barbital	C8H12N2O3	369.175	184.0848	0.7703	1.3511	MS2-Search-DB	57-44-3	HMDB0062202	D01740	--	2294	Heterocyclic compounds	Heterocyclic compounds	rp	21219.57	45.0	60.29	44543.99	50329.47	34512.86	1.3201426929865134	0.01771237601671347	6.067393642912544	2.601076914181933	up
MW0122845	Amobarbital	C11H18N2O3	453.2459	226.1317	0.6915	3.2945	MS2-Search-DB	57-43-2	HMDB0015440	C07536	496	2164	Organoheterocyclic compounds	Diazines	rp	79.05	70.38	259.38	53094.8	591.15	4600.53	0.7251960841568488	0.3712744807567649	142.5759643844329	7.155586980910777	insig
MW0000482	Vincristine	C46H56N4O10	825.3742	824.3996	0.7193	2.3781	MS2-Search-DB	57-22-7	HMDB0014681	--	--	5388993	Alkaloids and derivatives	Vinca alkaloids	rp	105.78	59814.75	37.65	501410.2	346289.82	378660.44	1.4126251199444828	0.006890258827905307	20.453597157218578	4.354282685952107	up
MW0052792	FA 18:0	C18H36O2	331.2829	284.2715	0.8929	11.037	MS2-MetDNA	57-11-4	HMDB0000827	C01530	--	5281	Lipids and lipid-like molecules	Fatty Acyls	rp	81281.3	54693.41	40212.01	47206.54	68254.76	50757.37	0.1843448247299524	0.8232943248477815	0.9434233749285984	-0.0840227483384919	insig
MW0150781	Hexadecanoic Acid(C16:0)	C16H32O2	321.2581	256.24	0.9175	9.4171	MS2-MetDNA	57-10-3	HMDB0000220	C00249	--	985	Lipids and lipid-like molecules	Fatty Acyls	rp	23578.05	2021.79	30074.29	14515.16	135021.08	17461.8	0.6042777164817648	0.4500264206795502	2.999562633488839	1.5847521565556335	insig
MEDN0305	Creatine	C4H9N3O2	133.0789	131.07	0.9519	0.7817	MS2-MetDNA	57-00-1	HMDB0000064	C00300	--	586	Nucleotide And Its metabolomics	Nucleotide and Its metabolomics	rp	115.27	77.1	19.17	2535.14	4487.18	3548.41	1.3879285245903177	0.02538410823655033	49.97036021556207	5.643000712787697	up
MW0011860	1,2-Di-(9Z-tetradecenoyl)-sn-glycero-3-phosphocholine	C36H68NO8P	696.4305	673.4683	0.5086	9.9404	MS2-Search-DB	56750-90-4	HMDB0007900	--	--	24778648	Lipids and lipid-like molecules	Glycerophospholipids	rp	1.63	0.9	1.32	607.16	472.74	389.55	1.4136089200347526	0.016425217116283197	381.6753246753247	8.576202109052183	up
MW0141122	1,2-Dioleoyl PC	C44H84NO8P	808.5768	785.5935	0.5539	10.3267	MS2-Search-DB	56648-95-4	--	--	45202	5364680	Lipids and lipid-like molecules	Glycerophospholipids	rp	1879.7	387.82	662.72	258.71	1198.32	4558.03	0.5120420317866029	0.5211632990314349	2.0527533580867097	1.037560295521982	insig
MEDP1126	(R)-(-)-2-phenylglycine	C8H11NO	138.0901	137.0841	0.7156	1.1656	MS2-Search-Local	56613-80-0	-	-	--	70134	Amino acid and Its metabolomics	Amino acid derivatives	rp	11383.3	15859.37	11552.97	14981.35	19173.28	25738.85	1.0434959812594191	0.13999818395898528	1.5438198725423784	0.6265044338562864	insig
MW0168242	3alpha,21-Dihydroxy-5beta-pregnane-11,20-dione;5beta-Pregnane-3alpha,21-diol-11,20-dione	C21H32O4	426.1546	348.2301	0.8929	6.8782	MS2-MetDNA	566-03-0	HMDB06755	C05478	--	440698	Lipids and lipid-like molecules	Steroids and steroid derivatives	rp	68.34	83.88	62.22	3361.78	4772.9	7684.77	1.3142105076454644	0.05497538126930805	73.77098489087854	6.204981591593094	insig
MW0012167	11β,21-Dihydroxy-5β-pregnane-3,20-dione	C21H32O4	425.149	348.2301	0.9105	6.5426	MS2-MetDNA	566-01-8	HMDB0006757	C05475	--	21145110	Lipids and lipid-like molecules	Steroids and steroid derivatives	rp	2.42	23.18	0.15	645.4	236.61	24.75	0.9145886696220696	0.24809843693811576	35.21398058252428	5.138076413314613	insig
MW0108403	N-(2-Furoyl)glycine	C7H7NO4	361.0622	169.0375	0.5308	1.315	MS2-Search-DB	5657-19-2	HMDB0000439	--	5428	21863	Organic acids and derivatives	Carboxylic acids and derivatives	rp	83.53	290.45	250.59	369.23	805.69	1005.51	1.1626465689331564	0.09777358540098703	3.491089869830444	1.8036774961315327	insig
MW0106206	Cyclo(leucylprolyl)	C11H18N2O2	228.1691	210.1368	0.6607	1.2468	MS2-Search-DB	5654-86-4	HMDB0034276	--	--	102892	Organic acids and derivatives	Carboxylic acids and derivatives	rp	259.8	265.74	553.41	6175.36	5872.39	2957.75	1.3337479544820745	0.04441222925786418	13.907502664627648	3.7977914768941115	up
MW0006000	alpha-Hydroxymetoprolol	C15H25NO4	589.3258	283.1784	0.5573	4.2898	MS2-Search-DB	56392-16-6	HMDB0060994	--	--	114962	Benzenoids	Phenol ethers	rp	647811.83	659155.35	593018.49	38.54	11.79	17.82	1.4586174635802052	0.001037953685777569	3.586869157807911e-05	-14.766915354963656	down
MW0054902	Methyl myristoleate	C15H28O2	258.2325	240.2089	0.5375	6.7372	MS2-Search-DB	56219-06-8	--	--	44859	5352674	Lipids and lipid-like molecules	Fatty Acyls	rp	1677519.38	1639676.47	1493532.77	1091349.27	953709.12	868347.25	1.4120563088014242	0.00196132941733239	0.6056059009206801	-0.7235488321206431	insig
MEDP0550	18-Hydroxycorticosterone	C21H30O5	385.199	362.2093	0.9908	10.0031	MS2-MetDNA	561-65-9	HMDB0000319	C01124	--	11222	Hormones and hormone related compunds	Hormones and hormone related compunds	rp	53045.32	32719.5	34181.45	40112.29	48552.82	36192.41	0.15213609051756732	0.8405111199887623	1.0409454166436356	0.05789442098880813	insig
MW0115322	Sucralose	C12H19Cl3O8	414.0348	396.0146	0.5419	0.8045	MS2-Search-DB	56038-13-2	--	C12285	69411	71485	Organic oxygen compounds	Organooxygen compounds	rp	55605.41	60454.47	69394.0	146732.54	125425.31	91071.65	1.2717945850359462	0.05985076848361193	1.9585974690850358	0.9698209254123002	insig
MEDP0011	L-Lysine	C6H14N2O2	193.0823	146.1055	0.924	0.6342	MS2-MetDNA	56-87-1	HMDB0000182	C00047	--	5962	Amino acid and Its metabolomics	Amino acids	rp	330.95	89.08	83.67	58.67	71.63	115.29	0.6738202272414205	0.4027067644575725	0.487571967440937	-1.0363129131386797	insig
MEDN0011	L-Glutamic Acid	C5H9NO4	131.05100000000002	147.0532	0.815	0.8878	MS2-MetDNA	56-86-0	HMDB0000148	C00025	--	33032	Amino acid and Its metabolomics	Amino acids	rp	181.7	103.12	313.54	13226.95	10785.89	10903.04	1.4471833838500292	0.004595981010216789	58.35263052343071	5.866725788653188	up
MW0106393	D-Glutamine	C5H10N2O3	331.1038	146.0691	0.8382	6.32	MS2-MetDNA	56-85-9	HMDB0003423	C00819	--	145815	--	--	rp	47.24	28.36	41.34	1366.09	2961.64	817.98	1.1559198526725372	0.12098948069935035	44.002992987857006	5.459529750952887	insig
MEDL02011	Quinidine	C20H24N2O2	687.3013	324.1838	0.5114	6.6209	MS2-Search-DB	56-54-2	HMDB0015044	C06527	--	1065	Alkaloids	Quinoline alkaloids	rp	1219.97	1958.19	407.21	16226.17	13381.05	22236.84	1.3892240943154213	0.022685945125980336	14.45989116883334	3.853984788893178	up
MW0006518	Cetaben	C23H39NO2	408.2924	361.2981	0.5681	11.3555	MS2-Search-DB	55986-43-1	--	--	45051	47263	Benzenoids	Benzene and substituted derivatives	rp	854.64	17.85	1255.47	591.31	1242.26	67.79	0.1100870372958036	0.8868931915087463	0.8935130359593224	-0.16243931718559398	insig
MEDL02576	FFA(20:2)	C20H36O2	355.3005	308.2716	0.5792	10.7906	MS2-Search-Local	5598-38-9	HMDB0005060	C16525	--	--	Lipids	Free fatty acids	rp	151577.78	472114.69	421799.18	349871.23	239878.9	223632.63	0.4933064621333122	0.529244716339609	0.7779906802698998	-0.3621752219495856	insig
MW0063708	Sumaresinolic acid	C30H48O4	473.3424	472.3553	0.6079	9.5722	MS2-Search-DB	559-64-8	--	C17070	--	12443148	Lipids and lipid-like molecules	Prenol lipids	rp	24983.33	18110.21	12432.64	15443.8	1696.56	25138.81	0.40082033353039226	0.6062185710807619	0.7614276724961091	-0.39322109230076974	insig
MW0007589	Mepronil	C17H19NO2	270.143	269.1416	0.5755	1.1505	MS2-Search-DB	55814-41-0	--	C18548	--	41632	Benzenoids	Benzene and substituted derivatives	rp	381114.33	122.13	64.7	28346.83	33316.9	34403.99	0.5166791678795956	0.5321703991688902	0.2519470960959049	-1.988807266768546	insig
MEDL01867	[6]-Shogaol	C17H24O3	277.1792	276.1725	0.6023	7.1481	MS2-Search-DB	555-66-8	HMDB0137236	C10494	--	5281794	Phenolic acids	Phenolic acids	rp	54838.04	81799.23	56843.51	40832.48	37678.01	37387.76	1.212206322070752	0.0941656220277947	0.5990168635871739	-0.7393314763956258	insig
MEDP1685	Phytosphingosine	C18H39NO3	318.2868	317.293	0.6586	5.7571	MS2-Search-Local	554-62-1	HMDB0004610	C12144	--	122121	SL	SM	rp	252623.45	87647.57	158676.69	222717.18	296870.6	64418.15	0.2389188677407041	0.7533699829595526	1.170475218735847	0.22709439007968565	insig
MW0157149	Soyasaponin II	C47H76O17	935.4538	912.5083	0.6034	3.9539	MS2-Search-DB	55319-36-3	HMDB0034650	C12081	--	443614	Lipids and lipid-like molecules	Prenol lipids	rp	93.75	99.54	39.6	3538.56	5196.32	5125.89	1.4212497406276874	0.013813971719244476	59.516381124135854	5.8952149013570265	up
MW0063507	Sericoside	C36H58O11	711.3423	666.3979	0.5573	3.8935	MS2-Search-DB	55306-04-2	HMDB0034504	--	--	76972524	--	--	rp	16.54	8.16	3.29	340.11	7459.02	226.87	0.7069620067528376	0.3810284103171384	286.745266166488	8.163625858981804	insig
MEDN1313	Protoporphyrin IX	C34H34N4O4	563.2351	562.258	0.6096	1.6151	MS2-Search-DB	553-12-8	HMDB0000241	C01079	--	4971	Heterocyclic compounds	Heterocyclic compounds	rp	25.43	7.65	22.29	5469.9	627.43	5106.92	1.1228319401557318	0.13970172400956965	202.3523568719523	7.660725842477023	insig
MW0156161	Protoporphyrin IX dimethyl ester	C36H38N4O4	654.2681	590.2893	0.5122	1.9564	MS2-Search-DB	5522-66-7	HMDB0000810	--	--	--	--	--	rp	8.81	17.97	24045.96	126546.27	854.73	17095.73	0.6534537103939896	0.41701999103765697	6.0025044926335775	2.585564578255401	insig
MEDN0149	7-Methylxanthine	C6H6N4O2	282.0961	166.049	0.8195	1.4648	MS2-MetDNA	552-62-5	HMDB0001991	C16353	--	68374	Nucleotide And Its metabolomics	Nucleotide and Its metabolomics	rp	27.38	12.94	7.96	103.99	7826.36	143.21	0.670742022147985	0.4068716586778268	167.22369511184755	7.385635477374719	insig
MW0006402	Bitertanol	C20H23N3O2	355.2047	337.17900000000003	0.5196	3.8482	MS2-Search-DB	55179-31-2	--	C11258	68944	91656	Benzenoids	Benzene and substituted derivatives	rp	5.72	4.89	9.0	15.84	5.2	17.4	0.9031674493273936	0.2382382818329289	1.960224375318715	0.9710188005816016	insig
MW0114351	D-Psicose	C6H12O6	225.0393	180.0634	0.6105	0.3015	MS2-Search-DB	551-68-8	--	C06468	--	441036	Organic oxygen compounds	Organooxygen compounds	rp	4990.36	2649.94	1432.65	3777.5	2877.48	3998.46	0.3358595875777869	0.6714204480527793	1.1741980282047184	0.2316757391263399	insig
MW0103807	(+)-6-Aminopenicillanic acid	C8H12N2O3S	255.0255	216.0569	0.5193	5.5987	MS2-Search-DB	551-16-6	HMDB0060618	C02954	64541	11082	--	--	rp	17851.77	23428.65	29326.36	12291.34	11845.5	9683.35	1.2738538829552029	0.05866190286985783	0.4789935187527317	-1.0619219598581675	insig
MW0061349	PGF2α [9α,11α,15S-trihydroxy-prosta-5Z,13E-dien-1-oic acid]	C20H34O5	393.2037	354.2406	0.9145	6.7659	MS2-MetDNA	551-11-1	HMDB0001139	C00639	--	5280363	Lipids and lipid-like molecules	Fatty Acyls	rp	0.67	2.92	1.73	331.18	1051.51	529.94	1.2085375421636408	0.0976950824465319	359.516917293233	8.489915848953379	insig
MW0125855	N-Methylphthalimide	C9H7NO2	225.0597	161.0477	0.5698	11.8624	MS2-Search-DB	550-44-7	HMDB0004284	--	--	11074	Organoheterocyclic compounds	Isoindoles and derivatives	rp	9432.59	93775.4	137908.98	163096.79	141107.31	128046.47	0.9282392170561218	0.22836968954061215	1.7927007377373732	0.8421346738077654	insig
MW0126521	Sclerotiorin	C21H23ClO5	408.156	390.1234	0.6213	6.0133	MS2-Search-DB	549-23-5	--	--	62989	6436015	Organoheterocyclic compounds	Azaphilones	rp	6159.96	807.2	1174.3	4901.28	4552.95	5183.63	0.7700303920513091	0.33614841447928745	1.7979404185490069	0.8463452125719778	insig
MW0120912	5-(Tetradecyloxy)-2-furoic acid	C19H32O4	325.2188	324.2301	0.5082	9.6312	MS2-Search-DB	54857-86-2	--	--	34518	115175	Organoheterocyclic compounds	Furans	rp	37040.93	26346.99	23579.93	24626.01	29695.2	20035.36	0.5775128595220229	0.4506389347103015	0.8549891712857108	-0.2260219469722607	insig
MW0013502	2-Hydroxy-3-isopropyl-6-methylbenzoic acid	C11H14O3	195.1004	194.0943	0.58	9.3412	MS2-Search-DB	548-51-6	--	--	43837	11052	Lipids and lipid-like molecules	Prenol lipids	rp	14580.85	8858.53	7921.6	8777.39	7640.86	12828.39	0.19665966105406704	0.8014032420804048	0.9325805507353404	-0.10069975276077142	insig
MW0009262	o-Methylbenzhydrol	C14H14O	181.0965	198.1045	0.6373	3.1414	MS2-Search-DB	5472-13-9	--	--	1669	95659	Benzenoids	Benzene and substituted derivatives	rp	10915.56	12160.31	12431.64	52821.38	27072.06	23110.77	1.1243420883365969	0.13666377704635235	2.90091335607594	1.5365072060404619	insig
MW0103267	γ-Muricholic acid	C24H40O5	391.2736	408.2876	0.585	9.957	MS2-Search-DB	547-75-1	--	C17649	--	92805	Lipids and lipid-like molecules	Steroids and steroid derivatives	rp	3580.38	3787.58	4095.96	24924.81	3403.55	3012.09	0.6075283282855141	0.4567339009684216	2.7338336275898647	1.4509254477887197	insig
MW0122108	6-Chloropyridazin-3-amine	C4H4ClN3	130.0222	129.0094	0.5214	5.5988	MS2-Search-DB	5469-69-2	HMDB0062200	--	--	21643	Organoheterocyclic compounds	Diazines	rp	137735.16	147075.54	131042.5	134999.15	137884.4	121307.79	0.6840858578593284	0.3555716040278841	0.9479098393375356	-0.0771782515090285	insig
MW0012184	12(S)-HETE	C20H32O3	368.2483	320.2351	0.7235	9.4815	MS2-MetDNA	54397-83-0	--	C14777	--	5283155	Lipids and lipid-like molecules	Fatty Acyls	rp	92.11	54.45	2230.45	3116.88	134.86	430.41	0.2677566735271208	0.7345422114952376	1.5490679467061563	0.6314004263909556	insig
MEDP1122	MG(16:0/0:0/0:0)	C19H38O4	348.2963	330.277	0.7857	11.0499	MS2-Search-Local	542-44-9	-	-	--	3084463	GL	DG	rp	122929.94	164286.2	150327.52	157641.1	117594.73	94805.59	0.6655095218416073	0.3727402935955893	0.845724561521472	-0.2417402169192512	insig
MW0111072	L-Carnitine	C7H15NO3	203.1393	161.1052	0.8989	0.8421	MS2-MetDNA	541-15-1	HMDB0000062	C00318	52	10917	Organic nitrogen compounds	Organonitrogen compounds	rp	8596.14	7897.67	9018.97	7863.03	6917.11	450.07	0.8636300920487677	0.2779290560937364	0.5969639529678851	-0.7442842763697591	insig
MEDP0272	5-Hydroxyindole-3-Acetic Acid	C10H9NO3	157.0413	191.0582	0.6762	2.381	MS2-MetDNA	54-16-0	HMDB0000763	C05635	--	1826	Heterocyclic compounds	Indole and Its derivatives	rp	9894.85	12329.51	6436.09	316.78	2013.9	3552.21	1.3021779048311686	0.02831572772166912	0.20526160615063616	-2.284464295965529	down
MW0156401	Rifamycin W	C35H45NO11	620.2738	655.2993	0.5893	8.4519	MS2-Insilico	53904-81-7	--	C12247	--	10100825	Phenylpropanoids and polyketides	Macrolactams	rp	1789.38	1615.95	90.09	22142.96	22619.2	17288.21	1.4358314832982475	0.004220118068197476	17.751906780873252	4.14990209164911	up
MW0012963	1-Palmitoyl-2-hydroxy-sn-glycero-3-phosphoethanolamine	C21H44NO7P	500.2966	453.2855	0.9366	7.7017	MS2-MetDNA	53862-35-4	HMDB0011503	--	--	58177710	--	--	rp	21253.75	29312.21	21489.55	2200.66	3398.33	30287.41	0.7768835526941056	0.31809157935253285	0.4980382485669729	-1.0056715515921382	insig
MW0121335	5-Chloro-1-(4-piperidinyl)-1,3-dihydro-2H-benzimidazol-2-one	C12H14ClN3O	315.0927	251.0825	0.6803	8.3582	MS2-Search-DB	53786-28-0	HMDB0061025	--	--	104607	Organoheterocyclic compounds	Benzimidazoles	rp	6.24	3.54	4.58	14.72	87.87	5.68	0.7484069258107309	0.352047333154082	7.539693593314762	2.914505894795337	insig
MW0006770	Diaveridine	C13H16N4O2	543.2157	260.1273	0.5223	2.5464	MS2-Search-DB	5355-16-8	--	D03771	--	21453	Benzenoids	Benzene and substituted derivatives	rp	328.21	526.85	86.53	48288.46	6345.06	3913.78	0.809747177633261	0.3140535447724228	62.17918627003261	5.958359831349705	insig
MW0000084	3-Hydroxyquinidine	C20H24N2O3	341.1831	340.1787	0.6024	0.8368	MS2-Search-DB	53467-23-5	--	--	2228	13217486	Alkaloids and derivatives	Cinchona alkaloids	rp	37.73	27249.79	28721.4	22579.71	20099.42	28028.2	0.3669646419700178	0.655971992798139	1.2624298058237866	0.3362031727315484	insig
MW0150762	Hercynine;Nalpha,Nalpha,Nalpha-Trimethyl-L-histidine	C9H16N3O2	435.2116	198.1243	0.6464	6.1105	MS2-MetDNA	534-30-5	HMDB0029422	C05575	--	440727	Organic acids and derivatives	Carboxylic acids and derivatives	rp	26.87	5.6	2.13	3564.36	2555.79	3277.25	1.4355015826052953	0.009079530540566323	271.60115606936415	8.085345810196799	up
MW0144081	8-iso-16-cyclohexyl-tetranor Prostaglandin E2	C22H34O5	361.2235	378.2406	0.5333	9.5563	MS2-Search-DB	53319-30-5	--	--	45175	91886116	Lipids and lipid-like molecules	Fatty Acyls	rp	11505.76	14994.45	12431.83	16461.06	13478.0	21024.74	0.9335817913178052	0.2018060444069985	1.3090451977343085	0.3885149104393278	insig
MW0007517	Loperamide	C29H33ClN2O2	477.2304	476.2231	0.7282	2.6426	MS2-Search-DB	53179-11-6	HMDB0004999	C07080	1016	3955	Benzenoids	Benzene and substituted derivatives	rp	5852.84	80.36	5165.63	23166.36	2322.66	11776.59	0.8345419953924061	0.2821733267311745	3.3576160730455373	1.7474372745931868	insig
MW0063454	Satratoxin H	C29H36O9	529.2142	528.2359	0.6089	0.8370000000000001	MS2-Search-DB	53126-64-0	--	C20017	--	56928155	Lipids and lipid-like molecules	Prenol lipids	rp	84998.72	90550.79	86288.07	55453.57	50508.71	6948.08	1.2420190915631093	0.0826637288077362	0.43122289779794026	-1.2134943081177731	insig
MW0049033	Cortisone	C21H28O5	362.2032	360.1937	0.9217	5.4733	MS2-MetDNA	53-06-5	HMDB0002802	C00762	271	222786	Lipids and lipid-like molecules	Steroids and steroid derivatives	rp	63.3	41.6	448.04	4946.92	6970.0	7874.8	1.4104118976753748	0.01598880900626888	35.79361232683474	5.161630244202642	up
MW0014901	5β-Pregnane-3α,17,21-triol-11,20-dione	C21H32O5	412.2413	364.225	0.9404	8.6307	MS2-MetDNA	53-05-4	HMDB0000903	C05470	1915	5866	Lipids and lipid-like molecules	Steroids and steroid derivatives	rp	504.84	14.63	39.49	18.71	35.96	319.2	0.23922049485465535	0.761034634673733	0.6688671819092601	-0.5802083339822834	insig
MW0062154	Prednisone	C21H26O5	739.32	358.17800000000005	0.5654	3.1437	MS2-Search-DB	53-03-2	HMDB0014773	C07370	--	5865	Lipids and lipid-like molecules	Steroids and steroid derivatives	rp	17.33	29.53	49.92	3274.92	4105.68	3041.12	1.4350586714141562	0.008649648251312654	107.6846455879314	6.750668745011118	up
MW0139433	Prunin	C21H22O10	519.0595	434.1213	0.5573	0.6551	MS2-Search-DB	529-55-5	--	C09099	--	92794	Phenylpropanoids and polyketides	Flavonoids	rp	11.41	7.89	2.1	160.86	314.97	293.57	1.3622335145812303	0.03503876557424791	35.95327102803739	5.168051127895469	up
MW0109401	Pro-Met	C10H18N2O3S	494.2163	246.1038	0.9127	3.1408	MS2-MetDNA	52899-08-8	--	--	--	7408173	--	--	rp	158.83	1056.06	1175.32	1133.18	845.2	1422.31	0.6239683064663467	0.4200644488356402	1.4227578329937536	0.5086901222504681	insig
MW0109320	Pro Leu	C11H20N2O3	229.1543	228.1474	0.7967	1.8769	MS2-Search-DB	52899-07-7	--	--	23647	444109	--	--	rp	26576.8	10.83	177.42	93.1	45769.22	35.41	0.2538684804483763	0.7397669274884398	1.7148381938386068	0.778072455138945	insig
MW0010776	(+)-Ecdysterone	C27H44O7	463.2848	480.3087	0.7049	9.9396	MS2-Search-DB	5289-74-7	HMDB0030180	C02633	43863	5459840	Lipids and lipid-like molecules	Steroids and steroid derivatives	rp	10478.34	563.03	12491.67	29592.84	17145.81	13074.38	1.0222533947477832	0.12824317067790708	2.5416618507426154	1.3457721032353058	insig
MW0009572	Prosulfocarb	C14H21NOS	320.1446	251.1344	0.6104	1.163	MS2-Search-DB	52888-80-9	--	C18760	--	62020	Benzenoids	Benzene and substituted derivatives	rp	109.8	11274.41	17.34	38778.06	61480.78	104908.07	1.2481089962288403	0.07466564330880736	17.994650727313388	4.169496194990342	insig
MEDN1530	D-(+)-Cellobiose	C12H22O11	685.2398	342.1162	0.9772	0.7703	MS2-MetDNA	528-50-7	HMDB0000055	-	--	294	Carboxylic acids and derivatives	Sugars	rp	24953.49	19627.79	15590.23	20564.65	24830.19	30401.26	0.8046968121628516	0.2561061608940854	1.259667573574271	0.33304305655676525	insig
MW0107090	Gly Pro Lys	C13H24N4O4	639.3555	300.1798	0.5595	2.5497	MS2-Search-DB	52766-29-7	--	--	20897	24944865	--	--	rp	131394.38	124982.68	139054.69	220779.53	36857.78	292528.77	0.4737645130223157	0.568141122555674	1.3913047700393304	0.4764384817514804	insig
MW0048983	Colneleic acid	C18H30O3	277.2151	294.2195	0.7933	8.6896	MS2-MetDNA	52761-34-9	HMDB0030995	C19827	--	6441681	Lipids and lipid-like molecules	Fatty Acyls	rp	1344.23	217.76	6117.34	549.28	1696.34	224.04	0.6113155876331066	0.4402823061576069	0.321598368607678	-1.6366680068020578	insig
MW0118984	3-(2-Hydroxyethyl)indole	C10H11NO	144.0797	161.0841	0.8195	2.4265	MS2-Search-DB	526-55-6	HMDB0003447	C00955	6932	10685	Organoheterocyclic compounds	Indoles and derivatives	rp	4922.82	4574.97	4608.74	5175.92	4617.22	127.9	0.5882828725360181	0.4747789103620973	0.7032941481710953	-0.50779988161917	insig
MW0138193	Fraxidin	C11H10O5	445.0998	222.0528	0.5365	12.0521	MS2-Insilico	525-21-3	HMDB0132247	C17479	--	3083616	Phenylpropanoids and polyketides	Coumarins and derivatives	rp	8203.62	3262.13	8260.1	12294.85	27135.18	7802.68	0.8770627422407223	0.2532902346090915	2.3944575265451173	1.2596988449344522	insig
MW0007560	Mebhydrolin	C19H20N2	553.3165	276.1626	0.5439	4.5115	MS2-Search-DB	524-81-2	HMDB0240237	D08161	--	22530	Organoheterocyclic compounds	Indoles and derivatives	rp	0.06	0.02	0.03	134.68	156.51	0.06	1.0250232730248532	0.18572412901793356	2647.7272727272725	11.37053881067907	insig
MW0138022	Duartin	C18H20O6	333.1228	332.126	0.6891	4.0756	MS2-Search-DB	52305-04-1	--	--	43647	3666064	--	--	rp	290.28	947.04	2624.87	10941.77	424.47	909.11	0.5450753672722641	0.5012120244243636	3.1783392324044133	1.6682731154947028	insig
MW0111001	Dimethirimol	C11H19N3O	276.097	209.1528	0.5554	1.9099	MS2-Search-DB	5221-53-4	--	C18784	--	135424353	Organic nitrogen compounds	Organonitrogen compounds	rp	138.69	220.01	31.47	11690.08	10027.26	9373.57	1.447602147592653	0.0043107943383583905	79.68554732552477	6.316246179296991	up
MW0063633	Spironolactone	C24H32O4S	417.1957	416.2021	0.5935	2.9558	MS2-Search-DB	52-01-7	HMDB0014565	C07310	2481	5833	Lipids and lipid-like molecules	Steroids and steroid derivatives	rp	446896.49	48378.47	17048.02	67199.13	75894.11	84445.33	0.4787505330324634	0.5635737566822201	0.4441311026103104	-1.1709424877560972	insig
MW0062269	Prostaglandin G2	C20H32O6	333.2069	368.2199	0.9748	5.1254	MS2-MetDNA	51982-36-6	HMDB0003235	C05956	3508	5280883	Lipids and lipid-like molecules	Fatty Acyls	rp	24675.36	20562.66	747.71	108110.09	122844.04	104900.45	1.4333226582982503	0.0006932899391742867	7.303452179621807	2.868578555110858	up
MW0126149	Pipemidic acid	C11H14O	629.2425	162.1045	0.5151	3.2994	MS2-Insilico	51940-44-4	HMDB0041989	D08379	63086	4831	--	--	rp	252.69	143.22	229.37	3842.12	1853.85	2824.06	1.3399029341375426	0.04401265006322225	13.625943577277374	3.768284232822712	up
MW0009819	Sulochrin	C17H16O7	355.0667	332.0896	0.5408	0.2167	MS2-Search-DB	519-57-3	--	C00495	--	160505	Benzenoids	Benzene and substituted derivatives	rp	290654.35	873544.36	218505.46	195048.42	314312.25	403435.54	0.5012717289242757	0.5340439355226618	0.6601529306156645	-0.5991278178661469	insig
MW0011892	1,2-Dinervonoyl-sn-glycero-3-phosphocholine	C56H108NO8P	918.7567	953.7813	0.5229	11.385	MS2-Search-DB	51779-96-5	HMDB0008816	--	--	6452499	Lipids and lipid-like molecules	Glycerophospholipids	rp	10.31	5.33	3.6	2.95	3.17	8.55	0.3952293713288436	0.6055717419415414	0.7624740124740125	-0.3912399280966521	insig
MW0011856	1,2-Di-(13Z-docosenoyl)-sn-glycero-3-phosphocholine	C52H100NO8P	966.7137	897.7187	0.5238	10.4412	MS2-MetDNA	51779-95-4	HMDB0008578	--	--	24779126	Lipids and lipid-like molecules	Glycerophospholipids	rp	6601.73	5632.46	9880.06	6435.61	1624.5	1878.18	1.0310651072245067	0.11800114101008985	0.44940660433883134	-1.153906768818876	insig
MW0049036	Cortol	C21H36O5	369.2589	368.2563	0.7177	9.234	MS2-MetDNA	516-38-1	HMDB0003180	C05482	--	246873	Lipids and lipid-like molecules	Steroids and steroid derivatives	rp	98.75	447.09	22.86	47.83	105.55	27.31	0.6452540759872292	0.4271542820952765	0.3177246351327589	-1.6541511395354456	insig
MW0009812	Sulfisomidin	C12H14N4O2S	279.0997	278.0837	0.5622	1.2596	MS2-Search-DB	515-64-0	--	D01526	--	5343	Benzenoids	Benzene and substituted derivatives	rp	1181.3	50.49	1814.57	367.71	3258.05	351.88	0.20361288501813699	0.7949700952267851	1.3057025433632272	0.3848262689418565	insig
MW0052918	Fludrocortisone acetate	C23H31FO6	423.2067	422.2105	0.5966	3.0660000000000003	MS2-Search-DB	514-36-3	--	C08186	--	225609	Lipids and lipid-like molecules	Steroids and steroid derivatives	rp	82.86	61.55	180.79	42571.85	44563.18	47777.67	1.4580623757249038	0.001134162580485052	414.8607011070111	8.696483189950532	up
MW0110794	3-Cyclohexyl-6-(dimethylamino)-1-methyl-s-triazine-2,4(1H,3H)-dione	C12H20N4O2	270.1799	252.1586	0.5638	2.0334	MS2-Search-DB	51235-04-2	--	C10926	--	39965	Organic nitrogen compounds	Organonitrogen compounds	rp	2989.98	7.52	5.73	115.13	2972.89	132.36	0.03159373858585831	0.9605490871279871	1.072305484428432	0.1007159674435241	insig
MW0000232	Dihydroergotamine	C33H37N5O5	584.2587	583.2795	0.5722	3.0337	MS2-Search-DB	511-12-6	HMDB0014465	C07798	2259	10531	Alkaloids and derivatives	Ergoline and derivatives	rp	103.81	53.32	45.05	15339.5	63419.57	32574.62	1.1616351084720724	0.11895670008621355	550.666188544861	9.10503421806344	insig
MW0000247	Ergocristine	C35H39N5O5	610.2863	609.2951	0.5582	2.8335	MS2-Search-DB	511-08-0	--	C09164	--	31116	Alkaloids and derivatives	Ergoline and derivatives	rp	34.8	28.46	62.91	239947.04	159473.69	443470.1	1.2549503469566656	0.07981295476727715	6680.596259015614	12.705761157052347	insig
MW0007561	Mechlorethamine	C5H11Cl2N	156.0374	155.0269	0.5719	2.38	MS2-Search-DB	51-75-2	HMDB0015025	C07115	43236	4033	Organic nitrogen compounds	Organonitrogen compounds	rp	4089.81	5117.38	4149.82	4312.88	4009.54	5254.66	0.10874302039830418	0.8908490977579632	1.016475992755864	0.023576141851543136	insig
MEDP0085	Tyramine	C8H11NO	122.0869	137.0841	0.9523	1.8942	MS2-MetDNA	51-67-2	HMDB0000306	C00483	--	5610	Benzene and substituted derivatives	Benzene and substituted derivatives	rp	13033.43	12740.64	12443.54	12350.62	11445.96	305.98	0.7626313367819412	0.34834094998975706	0.6306663341846861	-0.6650511726203243	insig
MEDN0037	Dopamine	C8H11NO2	136.0746	153.079	0.7868	1.1542	MS2-Search-Local	51-61-6	HMDB0000073	C03758	--	681	Alcohol and amines	Polyamines	rp	1526.44	1438.94	1703.65	10635.23	9887.78	7934.09	1.4308932924898818	0.009639995875716931	6.094863387041848	2.6075938840044586	up
MW0107858	Levothyroxine	C15H11I4NO4	794.7016	776.6867	0.5656	11.1551	MS2-Search-DB	51-48-9	HMDB0000248	C01829	--	5819	--	--	rp	10161.71	5021.69	5685.93	286.14	140.43	149.65	1.3202731428103576	0.05237983382756778	0.027610852863987487	-5.178620738152907	insig
MEDP0083	Trans-4-Hydroxy-L-Proline	C5H9NO3	176.0279	131.0582	0.8991	0.7422	MS2-MetDNA	51-35-4	HMDB0000725	C01157	--	5810	Amino acid and Its metabolomics	Amino acid derivatives	rp	252.29	9955.35	174.14	12829.51	14901.43	14279.46	1.2358990889204111	0.07842382886346676	4.046550784162254	2.0166927013837896	insig
MW0109587	Scopolamine	C17H21NO4	629.3187	303.1471	0.5286	2.2311	MS2-Search-DB	51-34-3	HMDB0003573	--	--	2723877	Organic acids and derivatives	Hydroxy acids and derivatives	rp	99.65	16.66	120.82	85056.62	97667.29	88773.93	1.4558369177720203	0.0017064439810832448	1144.932484291317	10.161046810975591	up
MW0125788	Nialamide	C16H18N4O2	281.1255	298.143	0.6043	7.7016	MS2-Search-DB	51-12-7	--	D07337	--	4472	Organoheterocyclic compounds	Pyridines and derivatives	rp	1165.43	1051.87	73.57	896.82	859.48	1001.28	0.3101622319796833	0.6983895968175243	1.20372609532623	0.2675071480195231	insig
MW0126175	Piperonyl butoxide	C19H30O5	699.3858	338.2093	0.5777	4.488	MS2-Search-DB	51-03-6	--	D08383	--	5794	Organoheterocyclic compounds	Benzodioxoles	rp	7377.78	0.66	4787.35	6.05	11.53	24.08	0.9974495684932702	0.20235775120201505	0.003424356330332843	-8.189951451714961	insig
MEDP0434	LPC(17:0/0:0)	C25H52NO7P	510.3402	509.3481	0.8493	9.2649	MS2-Search-Local	50930-23-9	HMDB0012108	-	--	24779463	GP	LPC	rp	3630.25	1861.79	1967.19	4502.83	4526.99	5264.54	1.2800563498693531	0.04142654633698697	1.9163318465847008	0.9383474107439268	insig
MEDP1170	9-octadecenal	C18H34O	313.2609	266.26099999999997	0.8295	11.4294	MS2-Search-Local	5090-41-5	HMDB0030965	-	--	5283381	Aldehyde,Ketones,Esters	Aldehydes	rp	1756.55	4683.44	17203.34	1417.66	802.61	741.68	0.8522914946104831	0.2827221450029821	0.1252763464368175	-2.9968140513343537	insig
MW0149516	Gelsemine	C20H22N2O2	391.151	322.1681	0.6359	1.9567	MS2-Search-DB	509-15-9	--	C09207	--	279057	Alkaloids and derivatives	Gelsemium alkaloids	rp	14648.33	73546.85	12067.41	284845.97	264495.88	317563.22	1.433302280120783	0.0007443561474994478	8.646346259357552	3.1120906128536663	up
MW0168991	CYMARIN	C30H44O9	571.2754	548.2985	0.7484	6.2743	MS2-Search-DB	508-77-0	--	C08859	43835	10504	--	--	rp	39.79	6.0	6.03	2668.64	1994.23	2493.13	1.440845814316725	0.007059543078223375	138.09340023157083	7.109500561646539	up
MW0049001	Convallatoxin	C29H42O10	573.2474	550.2778	0.5746	6.0594	MS2-Search-DB	508-75-8	--	C08858	44248	441852	Lipids and lipid-like molecules	Steroids and steroid derivatives	rp	5.35	25.26	51.79	2748.91	161.95	2679.77	1.0747931108960245	0.16363045676610238	67.84745145631068	6.08422271981084	insig
MW0055510	Ouabagenin	C23H34O8	421.2032	438.2254	0.7481	5.1262	MS2-Search-DB	508-52-1	--	--	1671	12313812	Lipids and lipid-like molecules	Steroids and steroid derivatives	rp	3939.04	3007.23	3760.93	19.98	65.06	1991.94	1.3077303353109324	0.031968322688827884	0.19397975194261807	-2.3660220264776184	down
MW0052998	gamma-Linolenic acid	C18H30O2	279.2308	278.2246	0.5501	8.8508	MS2-Search-DB	506-26-3	HMDB0003073	C06426	--	5280933	Lipids and lipid-like molecules	Fatty Acyls	rp	43732.32	20699.79	48365.68	28343.49	20610.7	35014.06	0.6526236068090208	0.389233162126621	0.7444139641388364	-0.4258229763456264	insig
MW0053863	Heptadecanoic acid	C17H34O2	272.2671	270.2559	0.9899	11.8287	MS2-MetDNA	506-12-7	HMDB0002259	--	4206	10465	Lipids and lipid-like molecules	Fatty Acyls	rp	38530.67	127941.19	34643.79	124983.87	75281.85	64134.34	0.4095300350766941	0.5929729828034845	1.3146667601452198	0.3946971535765954	insig
MW0011832	1,11-Undecanedicarboxylic acid	C13H24O4	209.1524	244.1675	0.6885	11.3571	MS2-Search-DB	505-52-2	HMDB0002327	--	6622	10458	Lipids and lipid-like molecules	Fatty Acyls	rp	9086.33	5783.15	17530.15	16129.53	12441.78	6582.44	0.1531175430414129	0.8477116019009114	1.085004674436097	0.11770125812712726	insig
MW0111705	1,3-Propanediol	C3H8O2	59.0483	76.0524	0.8667	11.8339	MS2-Search-DB	504-63-2	--	C02457	--	10442	Organic oxygen compounds	Organooxygen compounds	rp	241055.55	344730.37	376891.16	510968.47	375638.18	295679.35	0.6419073682617208	0.3926493637807092	1.228123141770447	0.29645522448221484	insig
MW0122896	Apixaban	C25H25N5O4	460.185	459.1907	0.5476	0.8375	MS2-Search-DB	503612-47-3	--	D03213	--	10182969	Organoheterocyclic compounds	Piperidines	rp	55.2	86.94	167.34	30621.71	68556.42	34917.15	1.2846754766489197	0.06531867155287249	433.29223213131706	8.759196562627109	insig
MW0054155	Isovaleric acid	C5H10O2	228.1289	102.0681	0.9582	3.0332	MS2-MetDNA	503-74-2	HMDB0000718	C08262	--	10430	Lipids and lipid-like molecules	Fatty Acyls	rp	138342.21	164302.37	99.86	87274.08	17061.05	321183.73	0.2801472676221597	0.7220655856978262	1.4055381496023511	0.4911226123772269	insig
MW0105063	3-Hydroxypropionic acid	C3H6O3	132.0642	90.0317	0.5107	2.7814	MS2-Search-DB	503-66-2	HMDB0000700	C01013	--	68152	Organic acids and derivatives	Hydroxy acids and derivatives	rp	208313.04	191755.11	210455.28	161453.41	1391.31	161253.78	0.9673392874445368	0.2140665796757528	0.5308535005773652	-0.9136143188889746	insig
MW0139590	R-Kawain	C14H14O3	231.0993	230.0943	0.5621	6.8962	MS2-Search-DB	500-64-1	--	C09947	68034	5281565	Phenylpropanoids and polyketides	Kavalactones	rp	25854.33	26621.8	24982.59	33932.42	24882.38	27135.31	0.6662657711171304	0.4077840223181444	1.1096247136539308	0.15007182495594665	insig
MEDP0176	Thymidine	C10H14N2O5	281.052	242.09	0.6532	9.5866	MS2-Search-DB	50-89-5	HMDB0000273	C00214	--	5789	Nucleotide And Its metabolomics	Nucleotide and Its metabolomics	rp	17.61	5.78	1.02	2.89	180.4	329.35	0.9554765018016844	0.22647121514006785	21.001229004506353	4.392401852627557	insig
MW0169765	Reserpine; LC-ESI-QTOF; MS2; CE	C33H40N2O9	609.2489	608.2734	0.7132	6.5751	MS2-Search-DB	50-55-5	--	C06539	--	--	--	--	rp	26.67	24.59	0.1	255.24	38.12	237.78	1.1005755018464534	0.14658617085212608	10.341510903426789	3.3703750748961108	insig
MEDN0845	Cortisol	C21H30O5	364.2208	362.2093	0.9262	5.0317	MS2-MetDNA	50-23-7	HMDB0000063	C00735	--	5754	Hormones and hormone related compunds	Hormones and hormone related compunds	rp	9.47	6.32	33.16	4062.92	3922.38	4921.17	1.4466774926256707	0.005236245424356395	263.6663942798774	8.042569893342256	up
MW0126897	Tryptophol	C10H11NO	144.0792	161.0841	0.7696	2.8139999999999996	MS2-Search-DB	499770-81-9	HMDB0003447	C00955	--	10685	Organoheterocyclic compounds	Indoles and derivatives	rp	9901.81	22903.39	23411.51	19595.01	2892.06	5050.83	0.8324480625288946	0.23780407710338375	0.4898525723045693	-1.0295804787377048	insig
MW0116723	1,6-Anhydro-β-D-glucose	C6H10O5	180.0844	162.0528	0.8409	1.0968	MS2-Search-DB	498-07-7	HMDB0000640	--	4132	2724705	Organoheterocyclic compounds	Oxepanes	rp	154007.09	175134.61	167815.38	674.59	29592.97	11526.2	1.4475941851938372	0.0002249916392258801	0.08409933509750983	-3.5717617954217387	down
MW0015892	Arbutin	C12H16O7	291.1282	272.0896	0.7383	2.2591	MS2-MetDNA	497-76-7	HMDB0029943	C06186	--	440936	Organic oxygen compounds	Organooxygen compounds	rp	35.45	2309.33	489.6	16859.0	10738.46	8121.49	1.3114106116414472	0.043573192581522084	12.602032896083093	3.655584575638651	up
MEDP0437	Ergothioneine	C9H15N3O2S	276.1208	229.0885	0.5136	1.9880000000000002	MS2-Search-Local	497-30-3	HMDB0003045	C05570	--	5351619	Organic acid And Its derivatives	Organicacid and Its derivatives	rp	2171.39	27158.53	31266.45	17569.72	47886.26	11243.87	0.26522171799763705	0.7309945535574502	1.2657499120821925	0.3399923840394765	insig
MEDP0646	2,3-Dihydrobenzofuran	C8H8O	121.0635	120.0575	0.8775	1.1617	MS2-Search-Local	496-16-2	HMDB0013815	-	--	10329	Heterocyclic compounds	Heterocyclic compounds	rp	306.89	37.37	461.84	1868.33	2278.11	3736.24	1.3136178578663171	0.04751200419101495	9.778786751023445	3.2896554818585164	up
MEDP1186	Methyl 2-pyrrolidone-5-carboxylate	C6H9NO3	185.0921	143.0582	0.6334	1.3356	MS2-Search-Local	4931-66-2	-	-	--	--	Aldehyde,Ketones,Esters	Esters	rp	22381.06	49210.67	5364.89	44242.71	51468.8	17995.91	0.5055394462632209	0.496533863452108	1.4775521586057183	0.5632090594272572	insig
MW0153477	Mesoporphyrin IX	C34H38N4O4	630.3091	566.2893	0.5739	2.5643	MS2-Search-DB	493-90-3	HMDB0002379	--	--	--	--	--	rp	425.19	31.32	164.44	299422.46	469407.87	479763.75	1.4067965896980192	0.019185163888853003	2010.7803848941141	10.973539805427253	up
MW0130915	2-Phenylpropionate	C9H10O2	151.0739	150.0681	0.5967	3.9309	MS2-Search-DB	492-37-5	HMDB0011743	--	--	10296	Phenylpropanoids and polyketides	Phenylpropanoic acids	rp	3039.13	2899.63	135.8	12933.4	6948.97	13251.32	1.307016672579979	0.031604973919182884	5.454500408260021	2.4474470624457125	up
MW0108562	N2-(1-Oxo-4-phenylbutyl)-L-glutamine	C15H20N2O4	315.1185	292.1423	0.5588	4.8292	MS2-Search-DB	491851-62-8	HMDB0011687	--	--	9943917	Organic acids and derivatives	Carboxylic acids and derivatives	rp	71.87	9.19	61.31	16124.0	16837.0	16569.0	1.460606551531524	0.00014143356624562466	347.89632647327386	8.442513635025222	up
MW0010703	(-)-Globulol	C15H26O	264.2313	222.1984	0.5342	4.9553	MS2-Search-DB	489-41-8	HMDB0036645	--	--	12304985	Lipids and lipid-like molecules	Prenol lipids	rp	205270.77	225591.22	202974.32	237478.37	162690.0	149424.18	0.6507585549811933	0.4151648054828593	0.8670890911882281	-0.2057478605958689	insig
MW0114734	L-Iditol	C6H14O6	365.16900000000004	182.079	0.7225	9.2727	MS2-MetDNA	488-45-9	HMDB0011632	C01507	62390	5460044	Organic oxygen compounds	Organooxygen compounds	rp	88618.18	117203.92	110074.71	168523.77	159728.77	290876.63	1.1146010855936508	0.13450421244411478	1.959909535015564	0.970787064342282	insig
MEDL01948	Jasmone	C11H16O	165.1303	164.1201	0.7634	0.7578	MS2-Search-Local	488-10-8	HMDB0035601	C08490	--	1549018	Others	Others	rp	46020.69	26341.54	19444.09	2977.97	3376.55	15540.59	1.1599940649759155	0.08042965056914002	0.23849240444448705	-2.0679847751755145	insig
MEDP0276	Indole-3-Carboxaldehyde	C9H7NO	146.0583	145.0528	0.6829999999999999	4.0794	MS2-Search-Local	487-89-8	HMDB0029737	C08493	--	10256	Heterocyclic compounds	Indole and Its derivatives	rp	5789.61	8234.31	3838.82	3670.03	10915.26	5239.87	0.179710219803105	0.8125517167704404	1.1098610851414734	0.15037911412568106	insig
MW0138475	Isofraxidin	C11H10O5	445.097	222.0528	0.5675	10.6488	MS2-Search-DB	486-21-5	--	C17480	--	5318565	Phenylpropanoids and polyketides	Coumarins and derivatives	rp	467.2	30.76	11.35	9.07	3.53	4.12	0.7102121189620244	0.384886640262662	0.032828729064813184	-4.928897291444197	insig
MW0006361	Binapacryl	C15H18N2O6	645.2113	322.1165	0.5781	6.8804	MS2-Search-DB	485-31-4	--	C19022	--	10234	Benzenoids	Phenol esters	rp	174.7	38.59	12.44	6706.94	7106.5	60.28	1.0267788008599437	0.18469000456085996	61.461569131263005	5.941612694701315	insig
MW0000172	Cephaeline	C28H38N2O4	513.2889	466.2832	0.5554	2.8622	MS2-Search-DB	483-17-0	--	C09390	--	442195	Alkaloids and derivatives	Emetine alkaloids	rp	82.85	92.22	9869.22	26345.73	45037.18	55136.51	1.3267223522180691	0.031191420436962037	12.596153635548156	3.654911354162089	up
MW0168912	CEPHARANTHINE	C37H38N2O6	607.278	606.273	0.6531	11.1427	MS2-Search-DB	481-49-2	--	C09391	44097	10206	--	--	rp	2133.59	6425.59	6147.35	2479.9	1693.74	1482.77	1.06130820315633	0.15625943615763224	0.3846189413818215	-1.3784982818592373	insig
MW0000241	Ecgonine	C9H15NO3	227.1365	185.1052	0.5256	1.8163	MS2-Search-DB	481-37-8	HMDB0006548	--	--	251910	Alkaloids and derivatives	Tropane alkaloids	rp	589.33	220.18	11491.92	25722.89	28004.54	64894.27	1.175414021144606	0.09802188359931596	9.642919563010157	3.2694700138180584	insig
MW0103228	α-Santonin	C15H18O3	515.2197	246.1256	0.5447	1.4888	MS2-Search-DB	481-06-1	--	C02206	--	221071	Lipids and lipid-like molecules	Prenol lipids	rp	39.22	76.86	32.15	1752.55	33221.29	52448.62	1.0268416877930209	0.187816367597166	589.7757538959726	9.20402270316615	insig
MW0169563	N-octadecanoyl-L-Homoserine lactone	C22H41NO3	368.3124	367.3086	0.7129	6.4033	MS2-Search-DB	479050-96-9	--	--	45493	69757690	--	--	rp	6115.2	7619.17	7569.07	13567.66	7723.42	7591.91	0.7721868766480426	0.3274681245045621	1.3557899569271443	0.4391336891148293	insig
MW0149206	Flaviolin;2,5,7-Trihydroxy-1,4-naphthalenedione	C10H6O5	207.0215	206.0215	0.6262	11.8293	MS2-Insilico	479-05-0	--	C18012	--	160478	Benzenoids	Naphthalenes	rp	141638.39	884734.87	369769.56	502087.27	780813.96	481994.93	0.3595033801590425	0.646903943110015	1.264122935503117	0.3381367719140618	insig
MW0113956	Bebeerine	C36H38N2O6	595.2452	594.273	0.5405	2.9308	MS2-Search-DB	477-60-1	--	C09352	--	12300019	Organic oxygen compounds	Organooxygen compounds	rp	62634.68	35650.17	237.68	3412.66	63684.07	2195.34	0.2666502894599034	0.7382689700046527	0.7033119226637806	-0.5077634205616152	insig
MW0049183	Dehydrocostus lactone	C15H18O2	195.1119	230.1307	0.5284	2.3922	MS2-Search-DB	477-43-0	--	C09387	--	73174	Lipids and lipid-like molecules	Prenol lipids	rp	98410.05	87286.97	9017.15	58919.33	69169.71	60117.38	0.06486684109111103	0.9457436149733758	0.9665779331827776	-0.04904203623922282	insig
MW0012294	13,14-Dihydro-16,16-difluoroprostaglandin E1	C20H34F2O5	375.2181	392.2374	0.6589	8.0685	MS2-Search-DB	475992-30-4	--	--	63001	9800692	Lipids and lipid-like molecules	Fatty Acyls	rp	0.36	0.31	0.46	81.46	107.74	138.41	1.399570558747783	0.02211003749281495	289.92035398230087	8.179512811751223	up
MW0125930	Nvp-aew541	C27H29N5O	440.2598	439.2372	0.5813	2.6774	MS2-Search-DB	475489-16-8	--	--	45579	11476171	Organoheterocyclic compounds	Pyrroles	rp	4249.93	9323.32	9113.21	60729.11	255921.01	14522.46	0.8294116288905634	0.2989999087676806	14.597807679117851	3.8676798141328153	insig
MW0009507	Prenoxdiazine	C23H27N3O	362.2041	361.2154	0.5717	4.1045	MS2-Search-DB	47543-65-7	--	D07392	--	120508	Benzenoids	Benzene and substituted derivatives	rp	5.78	4.45	5.61	31.31	75.29	33.03	1.1958114670148128	0.10291904576616163	8.815025252525253	3.1399647024598947	insig
MEDN0112	Glycocholic Acid	C26H43NO6	466.3035	465.309	0.8538	6.0885	MS2-Search-Local	475-31-0	HMDB0000138	C01921	--	10140	Bile acids	Bile acids	rp	14.45	10345.89	12476.06	15995.08	19983.18	16717.05	1.1372103021245736	0.11164412684109598	2.3075138813473233	1.2063393267402611	insig
MW0009341	p-Butylaminobenzoic acid	C11H15NO2	194.1116	193.1103	0.5906	6.1154	MS2-Search-DB	4740-24-3	--	--	2809	95946	Benzenoids	Benzene and substituted derivatives	rp	5960.17	5947.29	6627.93	25067.67	3960.57	2581.77	0.41854090166166297	0.6100682025052357	1.7053868302744102	0.7700990206686678	insig
MW0150460	Gly Pro Arg	C13H24N6O4	329.1912	328.1859	0.7539	0.7894	MS2-Search-DB	47295-77-2	--	--	21903	170776	Organic acids and derivatives	Carboxylic acids and derivatives	rp	27921.25	23555.6	26276.47	13919.96	3635.11	23870.41	1.0355871237652838	0.16894451837709434	0.5327808510298981	-0.9083858642436922	insig
MEDP1841	Zerumbone	C15H22O	219.1717	218.33	0.5803	7.9452	MS2-Search-DB	471-05-6	-	C20262	--	5470187	Aldehyde,Ketones,Esters	Ketones	rp	13258.72	11709.75	10822.44	17127.53	13963.43	13924.46	1.1208779038327428	0.08311427342833988	1.2577333183202104	0.3308260548698425	insig
MW0126909	Uncarine D	C21H24N2O4	775.2886	368.1736	0.5476	1.1897	MS2-Search-DB	4697-68-1	--	C17596	--	168985	Organoheterocyclic compounds	Indolizidines	rp	6.19	3790.66	3712.37	108.96	1619.77	125.7	0.836195242062017	0.26764901578587624	0.24695374486298174	-2.017687248648071	insig
MW0053542	Gibberellin A4	C19H24O5	687.32	332.1624	0.5368	5.7749	MS2-Search-DB	468-44-0	--	C11864	--	443457	--	--	rp	12.14	7.47	7.67	848.31	1070.03	584.58	1.3814123204976856	0.027702344773805686	91.74926686217009	6.51962472479376	up
MW0015942	Asiatic acid	C30H48O5	489.3499	488.3502	0.6962	10.757	MS2-Search-DB	464-92-6	--	C08617	--	119034	Lipids and lipid-like molecules	Prenol lipids	rp	561.81	19739.32	387.0	422.61	11610.24	3129.39	0.18910623862871612	0.8158016175230087	0.7328956266226092	-0.4483203394690716	insig
MEDN0400	FFA(18:3)	C18H30O2	296.2562	278.22	0.6957	8.8324	MS2-Search-Local	463-40-1	HMDB0001388	C06427	--	--	FA	FFA	rp	1212.45	2941.06	496.69	4077.52	8330.07	41.25	0.6674691382329813	0.3929995563547629	2.677054750333318	1.4206466448534163	insig
MEDN0230	Lactulose	C12H22O11	325.1154	342.1162	0.7874	1.1924	MS2-Search-DB	4618-18-2	HMDB0000740	C07064	--	3872	Carboxylic acids and derivatives	Sugars	rp	297755.43	313758.7	285244.31	77769.37	26361.32	60252.23	1.446843474543994	0.000638191100911226	0.18330791511702973	-2.4476590130273017	down
MEDP0359	Curcumin	C21H20O6	432.1169	368.126	0.5261	4.8292	MS2-Search-DB	458-37-7	HMDB0002269	C10443	--	969516	Benzene and substituted derivatives	Benzene and substituted derivatives	rp	2.8	8.81	1.72	2697.61	567.88	74.87	0.8278163878539354	0.30210717606030696	250.58964741185295	7.969183003731812	insig
MW0114039	Carbomycin	C42H67NO16	842.4164	841.446	0.5609	6.8384	MS2-Search-DB	4564-87-8	--	--	85097	5287879	Organic oxygen compounds	Organooxygen compounds	rp	0.06	0.17	0.15	40.06	283.45	283.84	1.139743218210037	0.13030486782890904	1598.2894736842104	10.642313009841391	insig
MW0142773	3-Acrylamidopropyl trimethylammonium	C9H18N2O	171.1488	170.1419	0.5322	4.8784	MS2-Search-DB	45021-77-0	--	--	34500	170750	--	--	rp	322737.82	320641.43	9201.6	348902.08	251168.03	235769.74	0.3827599496411761	0.6252183603693486	1.2808219088868449	0.35706989095874225	insig
MW0009219	Nylidrin	C19H25NO2	300.1876	299.1885	0.5368	2.64	MS2-Search-DB	447-41-6	--	D07551	44156	4567	Benzenoids	Benzene and substituted derivatives	rp	3434.59	3492.82	3320.93	9976.73	12385.87	66.21	0.6876701414660108	0.3941190830282282	2.1885310206335857	1.1299628331417153	insig
MW0127621	(-)-Homoeriodictyol	C16H14O6	349.0898	302.079	0.5779	7.9776	MS2-Search-DB	446-71-9	--	C09756	--	73635	Phenylpropanoids and polyketides	Flavonoids	rp	24866.3	25292.25	28125.44	13280.84	10247.47	15.54	1.3314331826222925	0.0381644160942629	0.3007492336555661	-1.7333670336380405	down
MW0121856	6,9-Diamino-2-ethoxyacridine	C15H15N3O	507.2339	253.1215	0.5551	1.9875	MS2-Search-DB	442-16-0	--	D07924	--	2017	Organoheterocyclic compounds	Quinolines and derivatives	rp	5079.42	157.86	9248.28	93392.22	31863.65	113233.38	1.2229214111878342	0.09122339316810836	16.463930286436977	4.041236873411147	insig
MW0140756	[3-Hexadecanoyloxy-2-(9-oxononanoyloxy)propyl] 2-(trimethylazaniumyl)ethyl phosphate	C36H66NO11P	720.4729	719.4373	0.7316	3.8454	MS2-Search-DB	439904-34-4	--	--	44813	11273762	Lipids and lipid-like molecules	Glycerophospholipids	rp	910.98	10.76	768.33	1280.18	1412.19	1526.33	1.20774593517548	0.08644728922916235	2.496168797742105	1.319715496472355	insig
MW0108723	N-Carboxyethyl-γ-aminobutyric acid	C7H13NO4	351.1665	175.0845	0.5244	1.8321	MS2-Search-DB	4386-03-2	HMDB0002201	--	--	2572	Organic acids and derivatives	Carboxylic acids and derivatives	rp	38326.7	35368.06	95.56	67242.8	20127.23	24767.56	0.45259513416075103	0.5468723691414095	1.5196788684477858	0.6037664921918353	insig
MEDP1271	2-Ethylhexyl phthalate	C16H22O4	296.1736	278.1518	0.8863	9.595	MS2-Search-Local	4376-20-9	-	C03343	--	8343	Aldehyde,Ketones,Esters	Esters	rp	79816.05	89146.07	90054.06	101600.93	71763.56	73326.54	0.2860093544954325	0.7204485274213686	0.952415520914562	-0.07033696339711823	insig
MW0000119	Ajmaline	C20H26N2O2	691.3465	326.1994	0.5788	4.8312	MS2-Search-DB	4360-12-7	--	--	--	15559810	Alkaloids and derivatives	Ajmaline-sarpagine alkaloids	rp	49367.64	45294.12	14.1	73.85	38.29	429.95	1.0349700871556602	0.18570046257621176	0.005725746774309735	-7.448320417245866	insig
MW0106353	Dacarbazine	C6H10N6O	229.1021	182.0916	0.5784	0.5905	MS2-Search-DB	4342-03-4	HMDB0014989	C06936	540	135398738	Organic acids and derivatives	Carboxylic acids and derivatives	rp	37.1	13.28	3327.17	37.58	60.71	2219.78	0.18428279368297515	0.8038359560489409	0.6863170049296087	-0.5430529939962084	insig
MW0055243	Nandrolone	C18H26O2	292.22	274.1933	0.5033	7.0811	MS2-Search-DB	434-22-0	HMDB0002725	C07254	--	9904	Lipids and lipid-like molecules	Steroids and steroid derivatives	rp	36.12	195.37	131.64	315.65	192.23	133.98	0.8012397933594266	0.2609125063848314	1.7675763500674688	0.8217725332721426	insig
MW0010102	α-Cyclohexylmandelic acid	C14H18O3	257.1113	234.1256	0.5920000000000001	5.0977	MS2-Search-DB	4335-77-7	--	--	1688	97700	Benzenoids	Benzene and substituted derivatives	rp	11690.85	13992.15	15237.07	9377.15	11720.12	8792.17	1.170268491268483	0.05638437814594342	0.7304347231077563	-0.4531727456870087	insig
MW0127015	Zopiclone	C17H17ClN6O3	411.0773	388.1051	0.7252	9.5864	MS2-Search-DB	43200-80-2	HMDB0015329	D01372	3076	5735	Organoheterocyclic compounds	Pyrrolopyrazines	rp	0.16	2.2	2.38	1.55	2.9	2.13	0.5191659981740231	0.5033193342328931	1.3881856540084387	0.4732005248369823	insig
MW0107078	Gly Leu Tyr	C17H25N3O5	725.3151	351.1794	0.5005	4.2864	MS2-Search-DB	4306-24-5	--	--	15784	96817	Organic acids and derivatives	Carboxylic acids and derivatives	rp	82.31	25920.67	48.01	51114.19	4395.69	30904.76	0.7768529969352072	0.28910859365224223	3.3171345887430768	1.729937548928174	insig
MW0144439	Ajugalactone	C29H40O8	499.2598	516.2723	0.557	3.8496	MS2-Insilico	42975-12-2	--	C08810	--	181744	Lipids and lipid-like molecules	Steroids and steroid derivatives	rp	1.71	0.27	0.36	31.63	34.2	257.99	0.8533551230796955	0.2894069263807253	138.38461538461542	7.11253975311039	insig
MW0008789	Nabumetone	C15H16O2	457.2266	228.115	0.5813	2.7674	MS2-Search-DB	42924-53-8	HMDB0014604	D00425	--	4409	Benzenoids	Naphthalenes	rp	3651.03	1989.64	5394.97	30178.75	145025.41	30431.71	0.9413605119227284	0.2318590075506058	18.63379649934213	4.219849737646086	insig
MEDP0438	N-Formylmethionine	C6H11NO3S	262.0129	177.046	0.5366	1.4289	MS2-Search-DB	4289-98-9	HMDB0001015	C03145	--	439750	Amino acid and Its metabolomics	Amino acid derivatives	rp	70.5	52.67	72.98	3984.63	6585.52	10651.89	1.2801604398036661	0.06881067351906657	108.19291358654091	6.7574621984740375	insig
MW0002723	2-Amino-N-[2-(2,5-dimethoxyphenyl)-2-hydroxyethyl]acetamide	C12H18N2O4	531.2279	254.1267	0.5398	1.599	MS2-Search-DB	42794-76-3	HMDB0014356	C07890	44344	4195	Benzenoids	Benzene and substituted derivatives	rp	107576.98	107386.19	6.12	500881.36	400890.64	291351.24	1.3387692310679251	0.015823546950117524	5.550203194139963	2.4725405898072315	up
MW0049149	Cyproterone acetate	C24H29ClO4	417.1649	416.1754	0.6494	2.0654	MS2-Search-DB	427-51-0	--	D01368	701	9880	Lipids and lipid-like molecules	Steroids and steroid derivatives	rp	4276.03	5120.02	2429.87	238599.05	246645.82	158099.47	1.409595563706189	0.0174984214824747	54.40120853176751	5.765566796425864	up
MW0052925	Fluorometholone	C22H29FO4	399.1833	376.205	0.5842	1.1501	MS2-Search-DB	426-13-1	HMDB0014469	D01367	--	9878	Lipids and lipid-like molecules	Steroids and steroid derivatives	rp	46524.72	174.77	209.73	62885.43	77931.12	89378.99	1.2708710118832849	0.03974675586731288	4.907255759102369	2.2949164645532902	up
MW0107545	Isazophos	C9H17ClN3O3PS	358.0077	313.0417	0.5188	1.6602	MS2-Search-DB	42509-80-8	--	C19001	--	39223	Organic acids and derivatives	Organic thiophosphoric acids and derivatives	rp	7991.72	8715.25	6.1	41952.47	23538.6	22648.64	1.2629282615319877	0.04628814247326666	5.273699565669262	2.3988153854867194	up
MEDL00363	Ile-Met	C11H22N2O3S1	563.2472	262.1351	0.8646	2.946	MS2-MetDNA	42384-14-5	HMDB0028913	-	--	7020106	Amino acid and Its metabolomics	Small Peptide	rp	64.22	63765.16	371.85	417174.32	400523.13	352473.13	1.4428266113857982	0.0002223231509836521	18.22660687341972	4.187974104288543	up
MW0011902	1,2-dioleoyl-sn-glycero-3-phosphatidylcholine	C44H84NO8P	786.5943	785.5935	0.7795	7.9236	MS2-MetDNA	4235-95-4	HMDB0062690	--	--	10350317	Lipids and lipid-like molecules	Glycerophospholipids	rp	75.52	68.74	1335.81	193.99	4.75	27.04	0.6368170633589897	0.4259087626999678	0.15254683900085808	-2.7126758094646286	insig
MW0105968	Asp-Pro	C9H14N2O5	299.0818	230.0903	0.6353	1.4914	MS2-Search-DB	42155-95-3	HMDB0002335	--	--	170612	Organic acids and derivatives	Carboxylic acids and derivatives	rp	333.67	424.45	285.33	18256.23	13455.29	12147.17	1.4135585151062882	0.016477406787024546	42.03238296037184	5.393429345040264	up
MW0105269	4-Oxo-4-(pyridin-3-yl)butanoic acid	C9H9NO3	248.0579	179.0582	0.7953	8.3582	MS2-MetDNA	4192-31-8	HMDB0000992	C19569	--	437	Organic acids and derivatives	Keto acids and derivatives	rp	324.25	308.51	378.02	536.23	33.51	460.33	0.035125587449504586	0.9710974478568684	1.0190842715526622	0.02727335780806373	insig
MW0106978	Glu-Pro	C10H16N2O5	286.1255	244.1059	0.6255	1.1394	MS2-Search-DB	41745-47-5	HMDB0028827	--	--	11218768	Organic acids and derivatives	Carboxylic acids and derivatives	rp	68018.73	32.09	45.46	31976.95	30077.83	15592.56	0.09400572729301852	0.9025370175967332	1.140258175630152	0.18936051432966586	insig
MW0000337	Mitragynine	C23H30N2O4	819.3799	398.2206	0.5351	2.6574	MS2-Search-DB	4098-40-2	HMDB0041933	--	--	3032504	Alkaloids and derivatives	Corynanthean-type alkaloids	rp	13.87	4.25	6288.73	4158.26	38788.79	2291.53	0.6896946444162785	0.3884841262918829	7.172927848291937	2.8425621189297736	insig
MW0105684	Arg-Ala	C9H19N5O3	529.5255	245.1488	0.5223	8.2561	MS2-Search-Local	40968-45-4	HMDB0028702	--	--	4198036	Organic acids and derivatives	Carboxylic acids and derivatives	rp	20537.13	769.48	2747.34	12515.5	20003.78	1970.52	0.2971599973631513	0.6931168308282369	1.4338518205949542	0.5198959384479636	insig
MW0110287	Tyrosyl-Isoleucine	C15H22N2O4	278.1556	294.158	0.8634	3.5702	MS2-MetDNA	40829-32-1	HMDB0029108	--	23905	7019110	--	--	rp	345.17	174.04	31.3	11372.58	9808.66	9378.34	1.4499488496307824	0.003081391519576965	55.5113985213711	5.794712134851041	up
MW0009351	Pendimethalin	C13H19N3O4	282.1323	281.1376	0.6401	1.1683	MS2-Search-DB	40487-42-1	--	C11019	68776	38479	Benzenoids	Benzene and substituted derivatives	rp	37.52	29630.24	43317.52	41231.23	2148.73	43235.32	0.1863635126649013	0.8180456623102282	1.1867499857505517	0.24701603244473386	insig
MEDL02238	Capsaicin	C18H27NO3	328.1865	305.1991	0.5837	3.2695	MS2-Search-DB	404-86-4	HMDB0002227	C06866	--	1548943	Alkaloids	Alkaloids	rp	30677.64	76.66	292.1	41450.58	210.36	53790.65	0.7169281322083686	0.33531486099306057	3.074481743454958	1.6203432399928364	insig
MW0109035	Pamidronic acid	C3H11NO7P2	217.9872	235.0011	0.5812	1.4336	MS2-Search-DB	40391-99-9	HMDB0014427	C07395	--	4674	Organic acids and derivatives	Organic phosphonic acids and derivatives	rp	14126.61	13834.59	7036.26	45926.77	28601.31	27947.81	1.2716632122595362	0.04746306279648991	2.9280950674706108	1.5499623948589338	up
MW0013614	2-Oleoyl-1-palmitoyl-sn-glycero-3-phosphoserine	C40H76NO10P	784.4916	761.5207	0.5549	10.2184	MS2-Search-DB	40290-44-6	HMDB0012357	--	--	5283499	--	--	rp	56.69	178.49	309.94	236.87	261.22	47.6	0.0033744712174226376	0.9985687732040459	1.0010456413266804	0.001507753409218185	insig
MW0143649	5-Methoxydiisopropyltryptamine	C17H26N2O	292.235	274.2045	0.5519	6.7952	MS2-Search-DB	4021-34-5	--	--	85058	151182	Organoheterocyclic compounds	Indoles and derivatives	rp	170598.84	59685.0	1056618.63	634335.4	72172.02	375572.49	0.1312685303990636	0.8597395746525589	0.8408406504962259	-0.2500956767151691	insig
MW0011905	1,2-Dioleoyl-sn-glycero-3-phosphoethanolamine	C41H78NO8P	766.513	743.5465	0.6527	11.4366	MS2-Search-DB	4004-05-1	HMDB0009059	--	--	9546757	Lipids and lipid-like molecules	Glycerophospholipids	rp	6073.69	6149.98	814.4	1109.97	1226.07	642.27	1.0098534939468669	0.19690514076777169	0.2284318154450774	-2.1301644950260656	insig
MW0119921	4-(4-Chlorophenyl)-4-hydroxypiperidine	C11H14ClNO	194.0654	211.0764	0.5997	1.8627	MS2-Search-DB	39512-49-7	HMDB0060902	--	1019	38282	Organoheterocyclic compounds	Piperidines	rp	374.45	126.76	60.3	21080.33	24922.08	20156.83	1.4474591884883443	0.0042878758268694635	117.8237965485922	6.880487135526508	up
MW0002157	2,3-Dihydroxy-4-methoxybenzoic acid	C8H8O5	248.0548	184.0372	0.6672	6.7053	MS2-Search-DB	3934-81-4	HMDB0140912	--	--	77534	Benzenoids	Benzene and substituted derivatives	rp	20.47	151.44	171.5	17.65	239.46	268.64	0.4604629983236118	0.5537635585635023	1.5309688127893772	0.6144448941424807	insig
MW0011920	1,2-Dipalmitoyl-sn-glycero-3-phosphoethanolamine-N-methyl	C38H76NO8P	688.4948	705.5309	0.5516	10.0338	MS2-Search-DB	3930-13-0	HMDB0010567	--	--	9547031	Lipids and lipid-like molecules	Glycerophospholipids	rp	10044.92	14624.45	286.36	6888.46	1022.79	839.2	0.7376517177434285	0.3354404188128062	0.3506389113842792	-1.5119419899873905	insig
MEDN0851	Indole-3-Pyruvic Acid	C11H9NO3	407.1231	203.0582	0.7167	6.0191	MS2-MetDNA	392-12-1	HMDB0060484	C00331	--	803	Organic acid And Its derivatives	Organicacid and Its derivatives	rp	4713.99	6931.93	5510.2	30.89	750.11	2433.51	1.3487058485792394	0.008676642997911778	0.18736812286227889	-2.41605256825293	down
MW0110416	Val-Phe	C14H20N2O3	529.2709	264.1474	0.5059	2.6239	MS2-Search-DB	3918-92-1	--	--	--	14212831	Organic acids and derivatives	Carboxylic acids and derivatives	rp	5999.04	54.42	581.42	292314.69	503632.45	310236.06	1.369010000820727	0.032334113747244216	166.7224124626218	7.381304248359588	up
MEDP1879	Phe-Ala	C12H16N2O3	219.1108	236.1161	0.7639	3.285	MS2-Search-Local	3918-87-4	HMDB0028988	-	--	5488196	Amino acid and Its metabolomics	Small Peptide	rp	511.91	256.19	3350.17	1090.77	2566.81	1472.62	0.2302960515781629	0.7779545877881562	1.2457172550609843	0.3169766518203496	insig
MW0015610	Albiflorin	C23H28O11	445.1383	480.1632	0.5298	5.0657	MS2-Search-DB	39011-90-0	--	C17457	--	24868421	Lipids and lipid-like molecules	Prenol lipids	rp	39.24	35.11	26.16	73569.96	63316.8	75710.83	1.453238466099443	0.0029030480718829138	2115.188438961298	11.046570481267274	up
MW0145042	Amphibine B	C39H47N5O5	666.3565	665.3577	0.5760000000000001	10.8516	MS2-Insilico	38541-74-1	--	C09998	--	5281582	Organic acids and derivatives	Carboxylic acids and derivatives	rp	527.3	19337.25	64607.49	819.62	663.84	455.35	0.8496074688584485	0.2849143705913878	0.02295209160332816	-5.445230558651905	insig
MW0137546	Caffeic acid methylester	C10H10O4	195.05700000000002	194.0579	0.7395	4.8281	MS2-Search-DB	3843-74-1	--	C10477	--	689075	Phenylpropanoids and polyketides	Cinnamic acids and derivatives	rp	139.35	774.49	478.65	10687.25	5329.29	6317.23	1.3203108855282972	0.049777444901374486	16.038729182974382	4.003487930317794	up
MW0049240	Desoxymethasone	C22H29FO4	753.4007	376.205	0.5621	7.4672	MS2-Search-DB	382-67-2	HMDB0014687	D03697	3975	5311067	Lipids and lipid-like molecules	Steroids and steroid derivatives	rp	8392.72	13.0	8107.55	7987.46	33.67	7858.46	0.03481482893872285	0.9583748685888844	0.9616260135030796	-0.05645217112999886	insig
MW0110132	Trp-Pro	C16H19N3O3	302.1342	301.1426	0.8287	2.8615	MS2-Search-DB	38136-75-3	HMDB0029091	--	--	11863652	Organic acids and derivatives	Carboxylic acids and derivatives	rp	18109.89	11711.66	1075.39	171.52	1874.35	355.37	1.012773502790519	0.19476237704200453	0.07771772868122215	-3.6856124513349915	insig
MW0146866	Brevianamide F;Cyclo(L-Trp-L-Pro)	C16H17N3O2	285.1401	283.1321	0.8669	3.9033	MS2-MetDNA	38136-70-8	--	C20563	--	181567	Organic acids and derivatives	Carboxylic acids and derivatives	rp	39751.4	40013.61	45198.13	14694.79	23942.68	22381.55	1.392146030799009	0.005711450269532405	0.4882961487683488	-1.0341716955208642	down
MW0113924	Amikacin	C22H43N5O13	608.2406	585.2857	0.5482	2.4376	MS2-Search-DB	37517-28-5	HMDB0014622	C06820	--	37768	Organic oxygen compounds	Organooxygen compounds	rp	283.45	2335.73	146.51	4537.39	279.54	1904.75	0.6119813697287056	0.4205173888518607	2.430380845286348	1.281182404594136	insig
MW0062245	Prostaglandin E2-1-glyceryl ester	C23H38O7	409.2437	426.2618	0.7763	8.6928	MS2-Search-DB	37497-47-5	--	--	36233	24778489	Lipids and lipid-like molecules	Fatty Acyls	rp	36009.56	24708.56	31272.56	152085.78	60040.92	7441.9	0.6528221181780592	0.42040010850555065	2.3868570163847034	1.255112144998993	insig
MW0123736	Disopyramide	C21H29N3O	362.2029	339.2311	0.7256	1.4958	MS2-Search-DB	3737-09-5	HMDB0014425	C06965	2342	3114	Organoheterocyclic compounds	Pyridines and derivatives	rp	346.94	280.61	100.99	4269.07	3867.65	481.57	1.074153424109891	0.15951692374731866	11.82953578389656	3.5643215552589917	insig
MW0115456	Validamycin A	C20H35NO13	480.1879	497.2108	0.7064	1.9259	MS2-Search-DB	37248-47-8	HMDB0036592	C12112	--	443629	Organic oxygen compounds	Organooxygen compounds	rp	16473.52	11087.36	10223.93	640.41	629.52	1593.13	1.3847220396655096	0.024567553816015667	0.07577277747327564	-3.7221765585065607	down
MEDN0010	L-Citrulline	C6H13N3O3	158.0917	175.09599999999998	0.7035	1.1346	MS2-Search-Local	372-75-8	HMDB0000904	C00327	--	9750	Amino acid and Its metabolomics	Amino acids	rp	21600.97	1375.13	2265.47	165321.34	241630.69	171414.54	1.4072985640353188	0.012566243702740426	22.913256584277445	4.518110613508024	up
MW0015937	Asclepin	C31H42O10	539.2477	574.2778	0.7108	3.4273	MS2-Search-DB	36573-63-4	--	C08849	--	441844	--	--	rp	83.08	122.67	86.26	2392.82	33398.5	17717.7	1.0265981645529374	0.18599675914366431	183.24379302078688	7.517620520849831	insig
MW0152720	Lividomycin A	C29H55N5O18	744.3163	761.3542	0.5321	2.3152	MS2-Insilico	36441-41-5	--	C17707	--	72394	Organic oxygen compounds	Organooxygen compounds	rp	56.69	82734.21	68589.05	234123.12	1400.18	246034.47	0.8080809367267816	0.2994626329255743	3.1811198907120786	1.6695347454946343	insig
MEDN1142	Prostaglandin E2	C20H32O5	437.1936	352.225	0.9589	7.7017	MS2-MetDNA	363-24-6	HMDB0001220	C00584	--	5280360	Hormones and hormone related compunds	Hormones and hormone related compunds	rp	16699.58	7423.82	81879.97	10228.13	49523.19	31367.52	0.1321619481723727	0.8614451460694357	0.8595843698176766	-0.218288845010846	insig
MEDN1456	13,14-dihydro-15-keto PGE2	C20H32O5	437.1937	352.225	0.9481	7.3061	MS2-MetDNA	363-23-5	HMDB0002776	C04671	--	5280711	Oxidized lipid	Oxidized lipid	rp	15330.64	17687.53	27200.07	15228.34	30325.11	73084.78	0.709493923225524	0.37806051127882345	1.9701377854948932	0.9782965309501309	insig
MW0109167	Phe-Glu	C14H18N2O5	339.1639	294.1216	0.8677	2.0971	MS2-MetDNA	3617-45-6	--	--	--	151134	Organic acids and derivatives	Carboxylic acids and derivatives	rp	19145.97	25.24	112.44	16295.48	17426.93	3122.72	0.5041962521321954	0.500762027921487	1.9106927371114903	0.934095793864002	insig
MW0123693	Dimebolin	C21H25N3	434.0745	319.2048	0.5474	3.3353	MS2-Search-DB	3613-73-8	HMDB0240240	D09917	--	197033	Organoheterocyclic compounds	Indoles and derivatives	rp	44.96	21.5	62.44	3845.47	606.29	605.1	0.8841878975922001	0.2676259363369087	39.230876648564774	5.293917668956617	insig
MW0107797	Leucyl-Isoleucine	C17H24N2O6	527.3159	352.1634	0.8708	3.8939	MS2-MetDNA	36077-41-5	HMDB0028932	--	65251	7010534	--	--	rp	0.23	0.23	170.29	2.15	3.22	3.25	0.6210647188689503	0.4410213749803029	0.05048316251830162	-4.308053898975717	insig
MW0053755	Glycodeoxycholic acid	C26H43NO5	450.3195	449.3141	0.8269	7.2221	MS2-MetDNA	360-65-6	HMDB0000631	C05464	--	3035026	Lipids and lipid-like molecules	Steroids and steroid derivatives	rp	812.81	146.45	82.35	301.53	1110.1	636.42	0.6551541869397561	0.3681225644625898	1.9662349631819969	0.9754357326463204	insig
MW0138908	Maytansine	C34H46ClN3O10	692.2703	691.2872	0.647	2.0813	MS2-Search-DB	35846-53-8	--	C10606	40981	5281828	Phenylpropanoids and polyketides	Macrolactams	rp	47.32	10.28	30109.99	249473.16	224761.12	263040.74	1.4506161230346497	0.00010496707129976492	24.43930787974777	4.611131523554869	up
MEDP1614	Isopentenyl pyrophosphate	C5H12O7P2	514.9804	246.0058	0.78	0.6648	MS2-Search-Local	358-71-4	HMDB0001347	C00129	--	1195	Aldehyde,Ketones,Esters	Esters	rp	1427.9	579.23	1869.59	1388.66	4565.93	287.69	0.4097406711097848	0.6072945049012026	1.610196248374915	0.687236532627498	insig
MW0000382	Ochrolifuanine A	C29H34N4	439.273	438.2783	0.5647	3.4043	MS2-Insilico	35527-46-9	--	C09229	--	215338	Alkaloids and derivatives	Harmala alkaloids	rp	9460.31	21053.34	5796.75	90199.66	59986.32	60202.17	1.3647102361018395	0.015853030276779097	5.794156770512028	2.534598719641196	up
MW0012772	1-Arachidonoylglycerol	C23H38O4	401.2813	378.277	0.525	4.1837	MS2-Search-DB	35474-99-8	HMDB0011578	C13857	--	5282281	Lipids and lipid-like molecules	Glycerolipids	rp	10.0	0.01	0.01	39.86	0.03	0.03	0.4983620138489232	0.5347932901755019	3.984031936127745	1.994229212142052	insig
MEDP1339	LPC(18:1/0:0)	C26H53NO7P	569.3538	522.3554	0.5429999999999999	10.4489	MS2-Search-Local	3542-29-8	HMDB0010385	-	--	--	GP	LPC	rp	63180.67	68726.79	79241.02	72293.58	70078.19	66006.2	0.12672578264964549	0.8683901979627568	0.9868788541598784	-0.01905509959759273	insig
MW0168295	Pro Trp	C16H19N3O3	302.1416	301.1426	0.7814	2.5187	MS2-Search-DB	35310-39-5	-	-	24006	18218238	Organic acids and derivatives	Carboxylic acids and derivatives	rp	9671.53	7672.7	5036.03	34503.61	753.04	48155.27	0.8566686937276441	0.28504448614357675	3.727030874529608	1.8980267703268272	insig
MW0009848	Tebutam	C15H23NO	297.1895	233.178	0.7648	8.7207	MS2-Search-DB	35256-85-0	--	C18896	--	92299	Benzenoids	Benzene and substituted derivatives	rp	7983.47	7815.78	6067.53	9170.05	7138.79	5903.05	0.06737589893633274	0.9247647950792076	1.0157823877132344	0.022591364911949442	insig
MW0062275	Prostaglandin I2	C20H32O5	397.2004	352.225	0.79	7.7017	MS2-MetDNA	35121-78-9	HMDB0001335	C01312	--	5280427	Lipids and lipid-like molecules	Fatty Acyls	rp	1815.28	6589.63	4073.88	8504.23	4886.38	112.8	0.0862001702868113	0.9100570713545252	1.0821089224195617	0.11384572460421301	insig
MW0116553	1,2,3,4-Tetrahydro-6,7-isoquinolinediol	C9H11NO2	183.1151	165.079	0.71	11.8497	MS2-Search-DB	34827-33-3	HMDB0006044	--	--	36937	Organoheterocyclic compounds	Tetrahydroisoquinolines	rp	17404.39	17149.82	17582.93	9882.3	16484.02	21285.29	0.319112317473243	0.695437009352662	0.9139667039657337	-0.12978648638573398	insig
MEDP1098	Methoxyindoleacetic Acid	C11H11NO3	188.0696	205.0739	0.5225	2.3017	MS2-Search-Local	3471-31-6	HMDB0004096	C02043	--	18986	Heterocyclic compounds	Indole and Its derivatives	rp	451.82	670757.87	589867.83	22025.45	10395.33	15866.99	1.0071061183856889	0.19574498377637745	0.03829088159465407	-4.706855313143876	insig
MW0147209	Carpaine	C28H50N2O4	496.4042	478.3771	0.5239	11.2968	MS2-Insilico	3463-92-1	HMDB0030272	C10135	--	442630	Phenylpropanoids and polyketides	Macrolides and analogues	rp	5608423.62	5520699.45	5641756.94	5681616.18	4067309.87	4736870.41	0.9183833976457256	0.24485584374226615	0.8637469501518424	-0.21131938346297036	insig
MEDN0221	D-Mannose	C6H12O6	383.1167	180.0634	0.981	0.7436	MS2-MetDNA	3458-28-4	HMDB0000169	C00159	--	18950	Carboxylic acids and derivatives	Sugars	rp	8369.5	6632.96	12980.45	18345.46	8258.28	14306.4	0.7734960437487352	0.294917582201044	1.4619687516416269	0.5479124752209585	insig
MW0054970	MG(0:0/18:2(9Z,12Z)/0:0)	C21H38O4	355.2792	354.277	0.6761	11.440999999999999	MS2-Search-DB	3443-82-1	HMDB0011538	--	--	5365676	Lipids and lipid-like molecules	Fatty Acyls	rp	755561.01	168616.59	111527.44	216026.94	78876.21	128945.7	0.6434879423374336	0.42707543822500016	0.4092370256303861	-1.2889914163807603	insig
MW0016971	Celastrol	C29H38O4	473.2516	450.277	0.5863	6.9281	MS2-Search-DB	34157-83-0	HMDB0002385	--	43591	122724	Lipids and lipid-like molecules	Prenol lipids	rp	320.32	348.17	72.25	2853.84	6281.12	6760.69	1.31316848028082	0.05382274901287885	21.45914895914896	4.423520956780429	insig
MW0012268	13(S)-HpODE	C18H32O4	277.2135	312.2301	0.7396	9.1176	MS2-MetDNA	33964-75-9	HMDB0003871	C04717	--	5280720	Lipids and lipid-like molecules	Fatty Acyls	rp	11575.04	1888.65	1431.16	4246.93	4707.73	6819.86	0.05904112303672699	0.9384287055580772	1.0590586679288476	0.08278251150739299	insig
MW0015448	9-Fluoro-11,17,21-trihydroxypregna-1,4-diene-3,20-dione	C21H27FO5	757.3461	378.1843	0.5546	3.1113	MS2-Search-DB	338-95-4	--	C14484	--	127516	Lipids and lipid-like molecules	Steroids and steroid derivatives	rp	79.94	53.3	39.2	46830.01	27457.52	50720.2	1.3826243510974972	0.028612356016945187	724.934643934122	9.501707125423284	up
MW0052347	Diflorasone diacetate	C26H32F2O7	495.2057	494.2116	0.6406	1.1456	MS2-Search-DB	33564-31-7	--	D01327	--	71414	Lipids and lipid-like molecules	Steroids and steroid derivatives	rp	3.71	16.22	9160.21	16797.17	45436.9	17335.95	1.1136165890636636	0.12040575642829685	8.667625983917459	3.115636901148562	insig
MW0011922	1,2-Dipentadecanoyl-sn-glycero-3-phosphocholine	C38H76NO8P	689.5287	705.5309	0.9188	10.0337	MS2-MetDNA	3355-27-9	HMDB0007934	--	--	24778654	Lipids and lipid-like molecules	Glycerophospholipids	rp	18841.21	182829.14	135414.1	137818.75	85985.79	140376.37	0.13102577155927306	0.8747227211883929	1.080384781914443	0.11154522358670063	insig
MW0124968	Methanone, [1-(5-hydroxypentyl)-1H-indol-3-yl]-1-naphthalenyl-	C24H23NO2	380.1595	357.1729	0.5278	5.2043	MS2-Search-DB	335161-21-2	--	--	64910	53394450	Organoheterocyclic compounds	Indoles and derivatives	rp	2.36	4.08	1.91	1280.66	594.83	1492.3	1.3176617807255235	0.053826107716097235	403.32814371257484	8.655810268411956	insig
MW0142475	2-Methylchrysene	C19H14	507.1838	242.1096	0.5825	3.0207	MS2-Insilico	3351-32-4	--	C19448	--	18782	Benzenoids	Phenanthrenes and derivatives	rp	44.62	78.18	1478.33	531.94	840.16	389.94	0.08635357446099813	0.9217225937662972	1.100497773447503	0.1381562263385159	insig
MW0147712	Codonocarpine	C26H31N3O5	466.2069	465.2264	0.5188	5.5203	MS2-Insilico	33442-48-7	--	C10582	--	6442669	Phenylpropanoids and polyketides	Macrolactams	rp	195.69	0.8	220.94	1419.59	1387.71	1308.65	1.450116173721098	0.0006950183494472947	9.860216084133867	3.3016192632454207	up
MW0002053	2,2'-(4-(2-Hydroxyethylamino)-3-nitrophenylazanediyl)diethanol	C12H19N3O5	286.1282	285.1325	0.5864	0.8166	MS2-Search-DB	33229-34-4	--	C19429	--	36383	Benzenoids	Benzene and substituted derivatives	rp	243825.42	54.57	27.95	120309.24	136570.99	127591.79	0.3993021288191508	0.6226623814059443	1.5762997301358863	0.6565418863591597	insig
MEDN1029	Gly-Phe	C11H14N2O3	445.2014	222.1004	0.8657	2.4842	MS2-MetDNA	3321-03-7	HMDB0028848	-	--	92953	Amino acid and Its metabolomics	Amino acid derivatives	rp	42.21	169.66	24013.23	70240.13	103916.6	85962.7	1.3926384350877596	0.0037844277297241023	10.737599844789083	3.4245996413768154	up
MW0124069	Etomidate	C14H16N2O2	511.2107	244.1212	0.5697	2.4530000000000003	MS2-Search-DB	33125-97-2	HMDB0014437	--	2640	36339	Organoheterocyclic compounds	Azoles	rp	175.8	372.97	5847.16	11177.12	240.64	4682.92	0.5934779314443026	0.4398710451277126	2.5173321158924504	1.3318955662575909	insig
MW0012743	19-Noretiocholanolone	C18H28O2	259.2126	276.2089	0.5958	3.8663	MS2-Search-DB	33036-33-8	HMDB0005886	--	--	14009228	Lipids and lipid-like molecules	Steroids and steroid derivatives	rp	25333.62	22387.52	96430.53	73941.23	82086.42	79452.23	0.782078150030625	0.33518893229552194	1.6335563785005058	0.7080162469887066	insig
MEDP1780	Leu-Phe	C15H22N2O3	261.1477	278.163	0.6628	4.8379	MS2-Search-Local	3303-55-7	-	-	--	6992310	Amino acid and Its metabolomics	Small Peptide	rp	32.43	52.09	197.67	17818.24	21628.81	2813.61	1.1258117931272231	0.13511694323026113	149.7595945993834	7.226504624425062	insig
MW0107732	Leu Leu	C12H24N2O3	291.1941	244.1787	0.763	4.8916	MS2-MetDNA	3303-31-9	--	--	23804	76807	--	--	rp	86.47	121.16	1253.57	8160.99	11967.23	3694.83	1.2228643684756282	0.08574430468921898	16.303757185874623	4.027132565405647	insig
MW0107710	Leu Asp	C10H18N2O5	264.1621	246.1216	0.563	1.7541	MS2-Search-DB	32949-40-9	--	--	23753	7019087	Organic acids and derivatives	Carboxylic acids and derivatives	rp	93341.19	92197.99	82432.62	95903.04	101343.64	98013.1	1.1146446065078377	0.10287400170468428	1.101831536004908	0.13990366061574236	insig
MW0151828	Isoglutamine;4,5-Diamino-5-oxopentanoic acid;DL-Isoglutamine	C5H10N2O3	315.1209	146.0691	0.5395	8.1459	MS2-MetDNA	328-48-3	--	C16673	--	164697	--	--	rp	14.03	299.57	55.13	268.95	26.37	139.2	0.14010306330033626	0.8565492321216504	1.1784232365145229	0.2368577832747205	insig
MEDP0752	DL-Leucine	C6H13NO2	132.1006	131.0946	0.8351	1.2366	MS2-Search-Local	328-39-2	HMDB0062203	C00123	--	857	Amino acid and Its metabolomics	Amino acids	rp	522940.45	3588.15	3746.19	1249904.92	1949078.91	1300464.38	1.3400360238116569	0.01117262588670812	8.485125627035746	3.0849360198339117	up
MEDP0519	L-Norleucine	C6H13NO2	154.084	131.0946	0.9490000000000001	1.2232	MS2-MetDNA	327-57-1	HMDB0001645	C01933	--	21236	Amino acid and Its metabolomics	Amino acids	rp	199.05	120.92	114.51	1383.51	971.66	6595.11	0.9058022429307956	0.25729204466036765	20.59998158718468	4.364571142776962	insig
MW0000238	DL-Coniine	C8H17N	128.1411	127.1361	0.6491	0.3553	MS2-Search-DB	3238-60-6	HMDB0030285	--	--	9985	Alkaloids and derivatives	--	rp	531037.59	410909.97	418844.91	63562.87	798057.73	515958.67	0.016201317005488988	0.9816751632028295	1.012336047097615	0.01768827521492812	insig
MW0011982	10,16-Dihydroxyhexadecanoic acid	C16H32O4	357.2262	288.2301	0.6068	9.1033	MS2-MetDNA	3233-90-7	HMDB0037798	C08285	--	441449	Lipids and lipid-like molecules	Fatty Acyls	rp	5227.29	5928.22	7426.57	9802.47	6329.03	6240.3	0.62605060224567	0.4130538457522739	1.2039448759234703	0.2677693380673488	insig
MW0168407	(-)-Corey Lactone Diol	C8H12O4	137.0575	172.0736	0.7126	11.8444	MS2-Search-DB	32233-40-2	--	--	63035	2724453	--	--	rp	49554.01	44315.42	90341.28	20363.96	476.48	26538.78	1.177034644492357	0.06830067486495664	0.25720122353363706	-1.9590305891510824	insig
MEDP0012	L-Ornithine	C5H13ClN2O2	201.0865	132.0899	0.6337	1.1188	MS2-Search-Local	3184-13-2	HMDB0000214	C00077	--	6262	Amino acid and Its metabolomics	Amino acids	rp	340.56	60887.92	109.16	96630.73	103481.71	96116.94	1.2943582035994852	0.058842689951017324	4.829487733796083	2.271870169784444	insig
MW0138010	DL-Kavain	C14H14O3	231.0996	230.0943	0.6015	6.3962	MS2-Search-DB	3155-48-4	--	--	263496	5369129	Phenylpropanoids and polyketides	Kavalactones	rp	438.92	15321.0	5804.47	7732.63	8362.53	1882.32	0.18288162048500411	0.8206937612439721	0.8336651303375612	-0.2624601018865083	insig
MW0125208	Monocrotaline	C16H23NO6	367.1749	325.1525	0.5784	2.7003	MS2-Search-DB	315-22-0	HMDB0034363	C10350	--	9415	Organoheterocyclic compounds	Pyrrolizines	rp	445.08	110.09	99780.19	149833.76	115601.09	220375.44	1.2000213655933958	0.0473044462932752	4.84186522079554	2.275562920725496	up
MEDP1679	Glu Val Phe	C19H27N3O6	394.2033	393.19	0.6591	2.9868	MS2-Search-Local	31461-61-7	-	-	--	--	Amino acid and Its metabolomics	Small Peptide	rp	8015.08	2835.63	7263.7	8151.85	12892.15	10291.79	1.05327631921681	0.10787840872365324	1.7298819006525747	0.7906735481748828	insig
MW0116773	1-[1-(4-Fluorophenyl)-2,5-dimethyl-1H-pyrrol-3-yl]-2-(pyrrolidin-1-yl)ethan-1-one	C18H21FN2O	342.2003	300.1638	0.5911	3.6761	MS2-Search-DB	314245-33-5	--	--	64772	675434	Organoheterocyclic compounds	Pyrroles	rp	10363.89	5842.79	2422.0	46465.39	36515.01	28418.96	1.3688644800690053	0.015377870217989347	5.979992141150099	2.580143588448258	up
MW0114610	Hygromycin B	C20H37N3O13	528.2156	527.2326	0.5878	0.8462	MS2-Search-DB	31282-04-9	HMDB0034229	C01925	44136	56928061	Organic oxygen compounds	Organooxygen compounds	rp	22481.04	25955.59	23339.17	24062.56	32707.82	36411.91	1.0005209556338472	0.18357836518864867	1.2982410506047999	0.3765582802744847	insig
MW0147016	Callichiline	C42H48N4O5	706.3546	688.3625	0.5127	3.8517	MS2-Insilico	31230-09-8	--	C09088	--	5462424	Organoheterocyclic compounds	Indoles and derivatives	rp	22.69	25.74	21.61	20284.57	2263.36	3290.99	0.8652264609852656	0.27935410688870393	368.9166190748144	8.52715097126277	insig
MW0003282	2-Naphthalenol, 1-[2-(2,4-dimethylphenyl)diazenyl]-	C18H16N2O	294.1612	276.1263	0.5318	3.5685	MS2-Search-DB	3118-97-6	--	C19526	--	18386	Benzenoids	Naphthalenes	rp	0.64	1.46	0.67	396.26	3.46	574.7	1.0157905396889313	0.1949050892463544	351.7761732851986	8.458513958407789	insig
MEDP0395	DL-Pipecolic Acid	C6H11NO2	147.1114	129.079	0.8878	0.9918	MS2-Search-Local	3105-95-1	HMDB0000716	C00408	--	849	Organic acid And Its derivatives	Organicacid and Its derivatives	rp	9112.72	8917.03	9037.41	15683.92	479.65	856.58	0.4637019647878881	0.5724183301228124	0.6288118147600265	-0.6692997702050159	insig
MEDN0050	L-Theanine	C7H14N2O3	243.0855	174.1004	0.6871	0.7909999999999999	MS2-Search-Local	3081-61-6	HMDB0034365	-	--	439378	Amino acid and Its metabolomics	Amino acids	rp	41408.59	38989.92	31175.74	269538.49	54599.37	23050.52	0.6591052532657925	0.4172569542213425	3.1117249723838616	1.6377145543755194	insig
MW0105927	Aspartyl-Leucine	C10H18N2O5	269.1116	1493.1287	0.9632	2.2119	MS2-MetDNA	3062-14-4	HMDB0028757	--	--	6992367	--	--	rp	4941.78	5031.19	618.95	694.7	1335.77	659.01	0.980838779184078	0.2100256812422831	0.2539180809522731	-1.9775649650795009	insig
MEDP1669	Ala-Phe	C12H16N2O3	278.1554	236.1161	0.5974	3.2869	MS2-MetDNA	3061-90-3	-	-	--	96814	Amino acid and Its metabolomics	Small Peptide	rp	203.3	119.38	1189.49	1760.04	1505.8	1345.42	1.1982225568455538	0.08191781919079259	3.049432272826468	1.6085406743420916	insig
MEDN0043	L-Carnosine	C9H14N4O3	453.2206	226.107	0.8842	0.5738	MS2-MetDNA	305-84-0	HMDB0000033	C00386	--	439224	Amino acid and Its metabolomics	Amino acid derivatives	rp	41.39	5144.4	5666.18	48975.1	12983.52	15910.38	1.010488193194328	0.1900201831762318	7.175563515195857	2.843092134736755	insig
MEDP1764	Harmaline	C13H14N2O	451.1936	214.1106	0.5652	6.06	MS2-Search-DB	304-21-2	HMDB0030310	C06536	--	3564	Benzene and substituted derivatives	Benzene and substituted derivatives	rp	32.5	1185.36	836.09	16136.28	21150.14	642.09	1.0117988834039713	0.1919590377090007	18.466131113220868	4.206809730106501	insig
MW0139172	Novobiocin	C31H36N2O11	630.2495	612.2319	0.5543	2.1588	MS2-Search-DB	303-81-1	HMDB0015185	C05080	--	54675769	Phenylpropanoids and polyketides	Coumarins and derivatives	rp	185807.67	302.59	64.57	748960.09	942715.44	582363.36	1.37745663315959	0.008335774752045402	12.214534531869852	3.610526981713317	up
MW0125729	N-Desmethylclomipramine	C18H21ClN2	347.1428	300.1393	0.6839	1.4437	MS2-Search-DB	303-48-0	HMDB0060947	--	--	622606	Organoheterocyclic compounds	Benzazepines	rp	1987.22	2.91	15.76	302.17	163.13	4861.43	0.4604403356789079	0.5613129617541195	2.6555444216781585	1.4090076628891317	insig
MW0000280	Heliotrine	C16H27NO5	360.1943	313.1889	0.5383	3.9688	MS2-Search-DB	303-33-3	--	C10324	--	906426	Alkaloids and derivatives	--	rp	0.06	0.19	976.28	0.35	1.19	697.64	0.15794804531762752	0.8296031562391376	0.7159841479524439	-0.48200044863186003	insig
MEDP0574	Oleamide	C18H35NO	563.5245	281.2719	0.8490000000000001	10.9755	MS2-Search-Local	301-02-0	HMDB0002117	C19670	--	5283387	Alcohol and amines	Amines	rp	7807.72	217.77	4430.6	3639.25	3117.25	174.71	0.5169346833832478	0.5077082778947004	0.5564515028391733	-0.8456721389684296	insig
MW0105277	4-Thiazolidinecarboxylic acid, 2-undecyl-, (4R)-	C15H29NO2S	310.1741	287.1919	0.5817	9.7121	MS2-Search-DB	298186-80-8	--	--	44894	2727678	Organic acids and derivatives	Carboxylic acids and derivatives	rp	40842.48	45606.87	44360.08	67364.39	48073.8	38495.04	0.5954091015007877	0.4606985605159954	1.1767747172356	0.2348381560301178	insig
MW0169815	Salicylic Acid	C7H6O3	542.3113	138.0317	0.5747	4.6484	MS2-Search-DB	29656-58-4	--	C00805	--	338	--	--	rp	0.3	1703.75	0.16	512.33	2.71	4.32	0.4652824925420103	0.5645235232956597	0.30475117503124616	-1.7142963114217484	insig
MW0012974	1-Palmitoyl-2-oleoyl-sn-glycerol	C37H70O5	636.5522	594.5223	0.528	10.633	MS2-Search-DB	29541-66-0	HMDB0007102	C13861	--	5282283	Lipids and lipid-like molecules	Glycerolipids	rp	6305.68	44149.06	321.54	118.84	13.87	3841.02	0.7233384563873597	0.3733507673142712	0.07825957317077974	-3.675588948001116	insig
MW0120986	5,6-Indolinediol	C8H9NO2	170.0999	151.0633	0.8792	2.0124	MS2-MetDNA	29539-03-5	HMDB0012992	C17756	--	147311	Organoheterocyclic compounds	Indoles and derivatives	rp	917.55	593.97	156.45	42114.11	40569.32	28298.09	1.4194524959286716	0.013907363888482224	66.5368801597151	6.056082316328631	up
MW0104302	1-Pyrroline-5-carboxylic acid	C5H7NO2	156.0844	113.0477	0.9744	1.6462	MS2-MetDNA	2906-39-0	HMDB0001301	C04322	--	1196	Organic acids and derivatives	Carboxylic acids and derivatives	rp	7800.98	7712.24	35.35	2932.06	11406.65	22783.49	0.7240939639834499	0.3427180511988617	2.3874993005787672	1.2555003105089342	insig
MW0000332	Methyl reserpate	C23H30N2O5	432.2656	414.2155	0.5754	7.7017	MS2-Search-DB	2901-66-8	--	--	2254	73532	Alkaloids and derivatives	Yohimbine alkaloids	rp	939.8	13586.61	9319.49	1214.92	20636.51	20066.03	0.5531558567582148	0.4706476777132494	1.7578476803140162	0.813810064579061	insig
MW0155757	Pristinamycin IC;Vernamycin B gamma;2-D-Alanine-4-[4-(dimethylamino)-N-methyl-L-phenylalanine]virginiamycin S1	C44H52N8O10	853.3634	852.3806	0.5203	2.7774	MS2-Insilico	28979-74-0	--	C11617	--	443310	Organic acids and derivatives	Peptidomimetics	rp	17.44	30.93	30.94	1682.59	15502.91	16224.14	1.112753485449584	0.14337122035752758	421.253814147018	8.718545938683054	insig
MEDN1556	L-Allothreonine	C4H9NO3	261.097	119.0582	0.609	6.1887	MS2-Search-Local	28954-12-3	HMDB0004041	C05519	--	99289	Amino acid and Its metabolomics	Amino acids	rp	17383.05	2751.18	11964.2	4515.23	16280.01	11600.09	0.012426822684862608	0.9864741080868604	1.0092496735821657	0.013283120213055622	insig
MW0015586	Adrenic acid	C22H36O2	377.24300000000005	332.2715	0.9786	11.384	MS2-MetDNA	28874-58-0	HMDB0002226	C16527	--	5497181	Lipids and lipid-like molecules	Fatty Acyls	rp	46758.92	66261.68	62074.34	62118.65	53698.92	55758.48	0.12894473020879496	0.8683754333270591	0.9799029600741176	-0.029289208875507438	insig
MW0052460	Docosatrienoic acid	C22H38O2	352.3079	334.2872	0.7444	10.5558	MS2-Search-DB	28845-86-5	HMDB0002823	--	--	5312557	Lipids and lipid-like molecules	Fatty Acyls	rp	102126.45	19746.91	350201.99	293278.48	4798.14	28230.19	0.25166094128754884	0.7385098084465644	0.6912176414210147	-0.5327880561101941	insig
MW0126185	Pirenzepine	C19H21N5O2	369.1913	351.1695	0.6297	1.8563	MS2-Search-DB	28797-61-7	HMDB0014808	C07508	1973	4848	Organoheterocyclic compounds	Benzodiazepines	rp	54499.07	60780.35	41.46	95563.63	75766.85	86900.07	1.1115969512763757	0.1225429912030784	2.2392349936975853	1.1630059379503532	insig
MW0170037	α-Dodecene oxide	C12H24O	229.1527	184.1827	0.5386	1.3509	MS2-Search-DB	2855-19-8	--	--	24075	--	--	--	rp	38.18	177.04	109.78	201.61	23224.94	7312.6	0.8698208980311508	0.2747945941340736	94.582	6.563493743762535	insig
MW0142652	3,3'-Dichloro-4,4'-diaminodiphenyl ether	C12H10Cl2N2O	269.0212	268.017	0.5735	1.6461	MS2-Insilico	28434-86-8	--	C19226	--	34239	Benzenoids	Benzene and substituted derivatives	rp	12442.98	31.41	123.79	8537.97	7602.85	2896.37	0.33451004110617594	0.6677758056184809	1.5111063661576511	0.5956052147894764	insig
MW0123748	Docosahexaenoylserotonin	C32H42N2O2	487.3257	486.3246	0.5906	10.1592	MS2-Search-DB	283601-58-1	--	--	62951	52224409	Organoheterocyclic compounds	Indoles and derivatives	rp	31134.48	18506.23	44512.16	27294.46	67463.34	25110.61	0.3842208105860956	0.6216298713843834	1.2731253970271963	0.3483745250991282	insig
MW0052525	Elemadienonic acid	C30H46O3	496.375	454.3447	0.546	10.203	MS2-Search-DB	28282-25-9	HMDB0034963	--	--	15559100	Lipids and lipid-like molecules	Prenol lipids	rp	1305.69	781.6	1101.63	1459.98	1307.81	272.76	0.09390906420178878	0.91101837200027	0.953473276218908	-0.06873559138524725	insig
MW0124444	Irgarol	C11H19N5S	529.255	253.1361	0.5796	2.0663	MS2-Search-DB	28159-98-0	--	C10927	--	91590	Organoheterocyclic compounds	Triazines	rp	295082.78	131.18	219.59	650153.0	1302979.41	724880.63	1.2633459002800111	0.04319025803480271	9.064688286079898	3.180257409836081	up
MEDL00643	Phenylacetyl-L-Glutamine	C13H16N2O4	551.2123	264.111	0.9082	3.0171	MS2-MetDNA	28047-15-6	HMDB0006344	C04148	--	92258	Amino acids and derivatives	Amino acids and derivatives	rp	584.08	587.98	643.84	9392.79	7753.97	4506.83	1.3385995658254315	0.04402588606621638	11.924439671788091	3.575849570617084	up
MW0016998	Cer(d18:1/22:0)	C40H79NO3	622.6055	621.606	0.5882	9.9263	MS2-Insilico	27888-44-4	HMDB0004952	--	--	5283567	Lipids and lipid-like molecules	Sphingolipids	rp	2.67	3.02	1.75	0.56	0.36	55.27	0.5982704535326275	0.4676276409927863	7.55241935483871	2.91693887385617	insig
MW0001335	1,3-Bis[3-(4,5-dihydro-1H-imidazol-2-yl)phenyl]urea	C19H20N6O	697.3159	348.1699	0.6899	3.8873	MS2-Search-DB	27885-92-3	--	D08069	--	21389	Benzenoids	Benzene and substituted derivatives	rp	17.41	22.44	23.15	777.96	10256.15	126163.36	0.7251015989552378	0.3744063243103463	2177.737619047619	11.088614428569288	insig
MW0114175	D-Arabinono-1,4-lactone	C5H8O5	297.0704	148.0372	0.5114	10.6488	MS2-Search-DB	2782-09-4	--	C00652	3272	17723	Organic oxygen compounds	Organooxygen compounds	rp	4.17	0.42	3.5	2.35	2.36	2.99	0.0776210136799713	0.9213638187997474	0.9517923362175524	-0.07128125684771383	insig
MW0016030	Baccatin III	C31H38O11	587.2205	586.2414	0.6221	6.5301	MS2-Search-DB	27548-93-2	--	C11900	64748	65366	Lipids and lipid-like molecules	Prenol lipids	rp	0.03	0.7	0.32	620.68	564.43	487.31	1.446738314068618	0.004779279891682972	1592.7809523809524	10.63733215815242	up
MW0124205	Gambogic acid	C38H44O8	713.252	628.3036	0.5446	6.32	MS2-Search-DB	2752-65-0	HMDB0034095	--	--	9852185	Organoheterocyclic compounds	Benzopyrans	rp	3.85	22.73	17.43	2381.24	1290.62	1478.02	1.358831163555284	0.03694336867760789	117.01613269711427	6.870563633751343	up
MW0110814	4-(Dimethylamino)azobenzene N-oxide	C14H15N3O	483.2292	241.1215	0.5549	3.4138	MS2-Search-DB	2747-31-1	--	--	4085	126960482	--	--	rp	11270.73	20.64	10269.74	41775.57	47994.43	25941.38	1.317221578399528	0.023181069453225785	5.36667082538886	2.424027400474836	up
MW0054107	Isomyristic acid	C14H28O2	246.2532	228.2089	0.51	4.8767	MS2-Search-DB	2724-57-4	HMDB0031072	--	4286	520298	Lipids and lipid-like molecules	Fatty Acyls	rp	26087.89	9083.3	8543.99	13235.05	33288.04	26446.11	0.7403833605475608	0.3019495371070145	1.6691959177567153	0.7391532974133562	insig
MW0006925	Dodecylbenzenesulfonic acid	C18H30O3S	344.2099	326.1916	0.6105	2.4391	MS2-Search-DB	27176-87-0	HMDB0059915	--	--	8485	Benzenoids	Benzene and substituted derivatives	rp	82.05	85.19	5320.37	479.57	6064.16	1375.39	0.24054951726751195	0.7582163223031818	1.4430908902053898	0.5291621679643244	insig
MW0013002	1-Stearoyl-2-linoleoyl-sn-glycero-3-phosphocholine	C44H84NO8P	808.5444	785.5935	0.5507	10.8715	MS2-Search-DB	27098-24-4	HMDB0008039	--	--	6441487	Lipids and lipid-like molecules	Glycerophospholipids	rp	177.7	7294.58	72.44	70.93	111.64	7603.52	0.018220731178712438	0.9825723759422222	1.0319919095738477	0.045431660622174234	insig
MW0157934	Tiliacorine	C36H36N2O5	577.2321	576.2624	0.6076	2.2211	MS2-Insilico	27073-72-9	--	C09667	--	442369	Lignans, neolignans and related compounds	--	rp	57.02	1490.63	55.89	10638.76	282.77	1017.74	0.6644803401722732	0.4105469735895748	7.445570425433727	2.896382381838861	insig
MW0013613	2-Oleoyl-1-palmitoyl-sn-glycero-3-phosphocholine	C42H82NO8P	760.5421	759.5778	0.695	11.1155	MS2-Search-DB	26853-31-6	HMDB0007972	--	--	5497103	Lipids and lipid-like molecules	Glycerophospholipids	rp	73991.31	7006.48	131961.79	45889.83	33809.92	78653.37	0.3279595086451067	0.6740187695533427	0.7435829841512647	-0.42743433829519895	insig
MW0000279	Harringtonine	C28H37NO9	532.2411	531.2468	0.5745	2.2840000000000003	MS2-Search-DB	26833-85-2	--	C10597	--	276389	Alkaloids and derivatives	Cephalotaxus alkaloids	rp	225.49	330032.78	592.26	1134265.72	1049046.31	1143636.95	1.4240458852671132	0.008172272729872787	10.055746261007952	3.3299482463570684	up
MW0012859	1-Monolinoleoyl-rac-glycerol	C21H38O4	355.2992	354.277	0.7408	10.4638	MS2-Search-DB	26545-74-4	HMDB0011568	--	4252	5283469	Lipids and lipid-like molecules	Fatty Acyls	rp	1292.5	1201.85	7151.71	1113.11	5046.26	7046.64	0.32932385348481386	0.6754469993096067	1.369057418261964	0.4531829544881975	insig
MEDN1081	12,13-DiHOME	C18H34O4	629.4995	314.2457	0.9790000000000001	9.4711	MS2-MetDNA	263399-35-5	-	-	--	10236635	Oxidized lipids	Oxidized lipids	rp	508.75	1818.59	1634.07	34.26	124.47	162.77	1.2072505583627735	0.09621533372024382	0.08115797153033895	-3.6231233830795175	insig
MW0015404	9,10-DiHOME	C18H34O4	629.5012	314.2457	0.8717	10.3495	MS2-MetDNA	263399-34-4	HMDB0004704	C14828	35697	9966640	Lipids and lipid-like molecules	Fatty Acyls	rp	17246.03	3069.97	23438.17	3285.89	965.31	293.39	1.0647132097153178	0.15972290193790942	0.10386644290132804	-3.2671984702849195	insig
MW0063596	Sorbitan monopalmitate	C22H42O6	385.2856	402.2981	0.7817	10.6481	MS2-Search-DB	26266-57-9	HMDB0029887	--	--	14927	Lipids and lipid-like molecules	Fatty Acyls	rp	26581.32	25384.52	8448.5	6975.89	3710.1	2910.61	1.1645539022957083	0.11085071212109693	0.2250558393917735	-2.151645096916796	insig
MW0114590	Hexaethylene glycol	C12H26O7	300.1853	282.1679	0.8339	2.3034	MS2-Search-Local	2615-15-8	HMDB0061822	--	--	17472	Organic oxygen compounds	Organooxygen compounds	rp	10.93	283.72	71.92	219.05	116.3	168.95	0.36863915955018495	0.6437599570181531	1.375726327850069	0.4601935043989585	insig
MW0106002	Beauvericin	C45H57N3O9	850.3446	783.4095	0.5339	2.7786	MS2-Search-DB	26048-05-5	--	C11590	69114	3007984	Organic acids and derivatives	Peptidomimetics	rp	29.5	10679.32	26.42	330.96	13059.07	2034.33	0.20594607241848767	0.7845049807006164	1.436796941661295	0.5228561843016786	insig
MEDN0632	N-Oleoyl Glycine	C20H37NO3	340.2702	339.2773	0.6663	6.1734	MS2-Search-DB	2601-90-3	HMDB0013631	-	--	6436908	Alcohol and amines	Amines	rp	6991.55	1148.13	7096.19	832.96	3978.97	8717.68	0.13173460676096624	0.8599432420712209	0.8880103335090153	-0.17135163000627116	insig
MW0063710	Sumithrin	C23H26O3	392.2081	350.1882	0.5556	2.367	MS2-Search-DB	26002-80-2	--	C14387	--	4767	Lipids and lipid-like molecules	Fatty Acyls	rp	28.11	23771.49	236.29	538.05	2267.53	37844.81	0.27664896720245546	0.7247579218407582	1.6912371457849071	0.7580789690678327	insig
MW0106705	Firefly luciferin	C11H8N2O3S2	280.9903	279.9976	0.8117	4.5058	MS2-Search-DB	2591-17-5	HMDB0029713	C02740	65823	92934	Organic acids and derivatives	Carboxylic acids and derivatives	rp	2079499.65	1720164.07	1450927.68	2486315.64	1700880.44	2007525.28	0.6900157404291155	0.3448910179515654	1.1798140224737352	0.2385594612812677	insig
MW0152826	Lycaconitine	C36H48N2O10	669.325	668.3309	0.5283	2.7966	MS2-Insilico	25867-19-0	--	C08696	--	101826497	Lipids and lipid-like molecules	Prenol lipids	rp	65.89	154.08	503714.59	330712.58	336847.14	294932.26	0.6111911844070091	0.4588163876396533	1.9099543004155144	0.9335381192282156	insig
MEDP1490	Cis-4-Hydroxy-D-Proline	C5H9NO3	132.0648	131.0582	0.5493	2.3924	MS2-Search-Local	2584-71-6	HMDB0060460	C03440	--	440014	Amino acid and Its metabolomics	Amino acid derivatives	rp	58716.11	62471.12	64200.57	48366.01	50694.64	545.44	0.9629148296091558	0.22136296425784374	0.5372850317011152	-0.8962404485255139	insig
MW0109314	Pro Gly	C7H12N2O3	345.1769	172.0848	0.8546	1.1584	MS2-MetDNA	2578-57-6	--	--	24019	6426709	Organic acids and derivatives	Carboxylic acids and derivatives	rp	38665.65	8.55	40911.02	21680.34	118632.98	27759.7	0.578231261621833	0.4565515280158388	2.11186222768499	1.0785157201514342	insig
MEDN0067	Phe-Phe	C18H20N2O3	295.1313	312.147	0.8407	5.1587	MS2-Search-Local	2577-40-4	HMDB0013302	-	--	65104	Amino acid and Its metabolomics	Small Peptide	rp	5068.39	77.42	743.54	11421.2	4793.51	10911.28	1.171654855141441	0.06051765758248265	4.605939534923209	2.2034954720862494	insig
MW0125204	Molsidomine	C9H14N4O4	225.0872	242.1015	0.6348	0.9556	MS2-Search-DB	25717-80-0	--	--	1332	5353788	Organoheterocyclic compounds	Oxazinanes	rp	100.0	38360.7	35291.14	74479.47	49377.17	10991.08	0.6091568401331157	0.4174374584188543	1.8283980440352403	0.8705801807040231	insig
MEDL00353	Glu-Leu	C11H20N2O5	243.1213	260.1372	0.7569	3.6346	MS2-Search-Local	2566-39-4	HMDB0028823	-	--	9856500	Amino acid and Its metabolomics	Small Peptide	rp	836.15	796.55	14.53	5037.04	6570.91	6858.31	1.425513107341047	0.0035622835090612795	11.210492766644613	3.486777789299204	up
MEDP1307	(2S, 3S) -3-methylphenylalanine	C10H13NO2	381.1678	179.0946	0.6721	2.3199	MS2-Search-Local	25488-25-9	-	C20895	--	--	Amino acid and Its metabolomics	Amino acid derivatives	rp	256.69	1864.1	55937.04	45295.8	28025.33	23792.51	0.47092073027990206	0.5595529073637322	1.672705300904288	0.7421832921339446	insig
MW0015445	9E,11E-Octadecadienoic acid	C18H32O2	328.2551	280.2402	0.862	8.6914	MS2-MetDNA	2540-56-9	--	C04056	24063	5280644	Lipids and lipid-like molecules	Fatty Acyls	rp	1127.65	8362.31	8832.53	2883.69	652.32	1945.47	0.9291964538823132	0.22363504037591145	0.2991667617228881	-1.7409781982757797	insig
MW0054212	Khivorin	C32H42O10	587.2596	586.2778	0.6896	2.8491	MS2-Search-DB	2524-38-1	--	--	43687	21596331	Lipids and lipid-like molecules	Prenol lipids	rp	50.75	12.34	31.51	22159.07	50223.01	55891.18	1.3136039221461475	0.0547289023203408	1355.9541226215645	10.405092651789714	insig
MW0000423	Rescinnamine	C35H42N2O9	635.2825	634.289	0.6531	3.4912	MS2-Search-DB	24815-24-5	--	--	--	5353923	Alkaloids and derivatives	Yohimbine alkaloids	rp	148.0	132.79	132.79	52420.89	1757.52	1087882.01	0.6966245462524694	0.3947388220676824	2761.4014700904304	11.43118493600809	insig
MW0107423	Ile Ala	C9H18N2O3	225.1218	1507.1444	0.6694	2.9414	MS2-MetDNA	24787-73-3	HMDB0028900	--	--	7009577	--	--	rp	1621.03	14494.12	510.75	36821.09	44347.7	26697.51	1.3308121838271108	0.011501400746849851	6.487847274433262	2.6977398585485406	up
MEDP1083	Oxypurinol	C5H4N4O2	153.0345	152.0334	0.7644	1.1965	MS2-Search-Local	2465-59-0	HMDB0000786	C07599	--	135398752	Nucleotide And Its metabolomics	Nucleotide and Its metabolomics	rp	826092.97	1016215.79	682871.05	482054.0	553451.2	469395.0	1.2632834148807657	0.06321483431321769	0.5959576399432719	-0.7467183058368951	insig
MW0156068	Proansamycin X	C35H47NO10	624.3064	641.32	0.5807	7.8229	MS2-Insilico	246255-43-6	--	C12176	--	137092551	--	--	rp	18644.66	10031.0	686.26	1507.16	932.93	418.01	0.9525258614064988	0.2302198154053666	0.09734036466280134	-3.3608180104302465	insig
MW0016016	Avocadene acetate	C19H36O4	311.2438	328.2614	0.7426	10.8194	MS2-Search-DB	24607-09-8	HMDB0031043	--	--	25107527	Lipids and lipid-like molecules	Fatty Acyls	rp	53465.35	75366.49	14962.54	85201.43	32889.02	47611.91	0.21904878681753967	0.7721410708499283	1.1523563021030443	0.20458685896817427	insig
MW0106387	Dexrazoxane	C11H16N4O4	537.227	268.1172	0.5436	3.1958	MS2-Search-DB	24584-09-6	HMDB0014524	D03730	85182	71384	Organic acids and derivatives	Carboxylic acids and derivatives	rp	2607.9	2809.33	1262.27	23937.71	49156.85	249.43	0.8983818341816987	0.25612166633816674	10.980461112358705	3.4568667348903013	insig
MW0011910	1,2-Dioleoyl-sn-glycerol	C39H72O5	603.5272	620.538	0.6437	7.5708	MS2-Search-DB	24529-88-2	HMDB0007218	--	4355	9543716	Lipids and lipid-like molecules	Glycerolipids	rp	6014.36	13016.53	1423.8	1302.65	983.42	1506.58	0.9332081991666118	0.2409854362173277	0.18541713416336306	-2.431153527135701	insig
MW0015258	8-(3-Octyl-2-oxiranyl)octanoic acid	C18H34O3	299.2585	298.2508	0.9282	10.3881	MS2-MetDNA	2443-39-2	--	C19418	36008	15868	Lipids and lipid-like molecules	Fatty Acyls	rp	605.62	139.96	11009.59	405.65	415.16	12343.41	0.07383304145092745	0.934070960669526	1.119866407716775	0.16332663905082395	insig
MW0138147	Farrerol	C17H16O5	323.0775	300.0998	0.5819	5.1127	MS2-Search-DB	24211-30-1	HMDB0130571	C09734	--	442396	Phenylpropanoids and polyketides	Flavonoids	rp	44411.79	45147.14	50149.76	25014.84	10218.12	28597.56	1.3205652720702534	0.035983106951414816	0.4568829612531618	-1.1301034544288304	down
MW0105745	Arg-Pro	C11H21N5O3	357.1386	271.1644	0.5732	1.4774	MS2-Search-Local	2418-69-1	--	--	--	151003	Organic acids and derivatives	Carboxylic acids and derivatives	rp	84.66	103.07	38.63	96831.44	85549.78	134526.3	1.4083332264985	0.019115366008090558	1400.0155504506095	10.451227136427605	up
MW0107837	Leupeptin	C20H38N6O4	409.2696	426.2955	0.7772	10.8317	MS2-Search-DB	24125-16-4	--	C01591	44689	72429	Organic acids and derivatives	Carboxylic acids and derivatives	rp	14040.74	16670.05	26887.81	502.88	968.06	1331.68	1.3389572818680957	0.042607741743268486	0.04865777987659423	-4.361185694284609	down
MEDN0499	Argininosuccinic acid	C10H18N4O6	581.2282	290.1226	0.5738	3.3329	MS2-Search-DB	2387-71-5	HMDB0000052	C03406	--	--	Organic acid And Its derivatives	Organicacid and Its derivatives	rp	41.51	83.02	731.05	10639.39	10055.48	130.91	1.0162394676392938	0.1896651655305448	24.341125318497397	4.605323961948334	insig
MEDP1212	1,3-Dicyclohexylurea	C13H24N2O	225.1848	224.1889	0.8388	6.7798	MS2-Search-Local	2387-23-7	-	-	--	4277	Alcohol and amines	Polyamines	rp	247690.83	244375.84	224168.65	242637.27	160140.19	177459.92	0.9578632959315112	0.20680106690713454	0.8101211484516011	-0.3037904249134983	insig
MW0005060	4-Hydroxy-3-methoxyphenethyl alcohol	C9H12O3	169.08599999999998	168.0786	0.5913	3.8536	MS2-Search-DB	2380-78-1	HMDB0038925	--	--	16928	Benzenoids	Phenols	rp	15534.25	12905.21	13759.7	210167.24	183903.55	167677.58	1.4459657716169432	0.004934395914192492	13.311837723784075	3.73463784660108	up
MW0124489	Isopentenyl adenine	C10H13N5	267.132	203.1171	0.7378	3.2893	MS2-MetDNA	2365-40-4	--	C04083	--	92180	Organoheterocyclic compounds	Imidazopyrimidines	rp	148.73	86.62	200.08	451.94	319.46	505.92	1.3314303234344842	0.018902330257670283	2.9334680660496515	1.552607286809834	up
MW0118727	2-Methyl-4-(1H-purin-6-ylamino)butan-1-ol	C10H15N5O	266.0996	221.1277	0.8001	1.7377	MS2-MetDNA	23599-75-9	HMDB0012215	C02029	--	439631	Organoheterocyclic compounds	Imidazopyrimidines	rp	177.74	123.39	82.92	173.43	6973.28	160.33	0.657899137117411	0.4161147993404518	19.026272620752504	4.2499210501796165	insig
MW0007242	Gingerol	C17H26O4	611.3313	294.1831	0.565	4.1885	MS2-Search-DB	23513-14-6	HMDB0005783	C10462	--	442793	Benzenoids	Phenols	rp	0.41	0.1	0.35	12.5	8.52	7.85	1.3946753024573468	0.022923405730917504	33.56976744186047	5.0690906375338844	up
MW0000724	(4E)-1-(4-hydroxy-3-methoxyphenyl)dec-4-en-3-one	C17H24O3	315.1352	276.1725	0.5488	4.4634	MS2-Search-DB	23513-13-5	HMDB0137236	C10494	--	5281794	Benzenoids	Phenols	rp	360.85	272.64	132.23	26274.15	25342.27	27603.28	1.4595132970824929	0.0005608983086068835	103.45779135976595	6.6928984877790745	up
MW0152625	Leurosine;Vinleurosine	C46H56N4O9	809.4185	808.4047	0.5911	1.8122	MS2-Insilico	23360-92-1	--	C09219	--	442111	Alkaloids and derivatives	Vinca alkaloids	rp	10.17	6.51	3329.12	28800.12	38397.86	41072.22	1.4271686432651338	0.0071390549670510076	32.36003347480423	5.016141195050466	up
MW0111261	Pirimicarb	C11H18N4O2	239.1364	238.143	0.5785	2.3929	MS2-Search-DB	23103-98-2	--	C11079	--	31645	Organic nitrogen compounds	Organonitrogen compounds	rp	50.59	112.25	99.72	1966.84	1991.37	158.68	1.0583303654023517	0.16833586904417966	15.679806520414381	3.9708358524424714	insig
MW0140674	(S)-Autumnaline;Autumnaline	C21H27NO5	418.1614	373.1889	0.58	5.5673	MS2-MetDNA	23068-65-7	--	C16707	--	13878324	Alkaloids and derivatives	Phenethylisoquinoline alkaloids	rp	52.74	22.86	60.36	3575.15	4175.98	4702.4	1.4435630479031545	0.006181371223397032	91.59701382759634	6.517228660389249	up
MW0006838	Dihydroconiferyl alcohol	C10H14O3	224.1285	182.0943	0.9636	3.1076	MS2-MetDNA	2305-13-7	--	C10448	--	16822	Benzenoids	Phenols	rp	41406.91	22247.04	23826.55	8775.47	52641.6	33624.93	0.12620994921527054	0.8699944137773419	1.0864364058275844	0.11960372934449714	insig
MEDP1024	Leu-Val	C11H22N2O3	213.158	230.16299999999998	0.5893	4.2089	MS2-Search-Local	22906-55-4	HMDB0029131	-	--	6993115	Amino acid and Its metabolomics	Small Peptide	rp	4702.67	4722.44	3910.17	121409.15	97148.05	123807.21	1.4445387731888997	0.005934382244963042	25.673582406968585	4.682212713752233	up
MW0105913	Aspartame	C14H18N2O5	611.2337	294.1216	0.8949	2.548	MS2-MetDNA	22839-47-0	HMDB0001894	--	--	44355849	Organic acids and derivatives	Carboxylic acids and derivatives	rp	4718.08	62.48	3588.77	1122.16	229.93	89.97	0.91331889467911	0.2378623572797724	0.1723029203054486	-2.5369809413541877	insig
MEDL00356	Phe-Asp	C13H16N2O5	245.0936	348.0686	0.9155	2.4857	MS2-MetDNA	22828-05-3	HMDB0028991	-	--	6992643	Amino acid and Its metabolomics	Small Peptide	rp	69.47	45.11	63.39	66.19	112.65	80.33	0.9564242796527364	0.17918667718136813	1.4562566724728887	0.5422646601164411	insig
MW0110456	Vamidothion	C8H18NO4PS2	329.06300000000005	287.0415	0.5884	5.0977	MS2-Search-DB	2275-23-2	--	C18666	72451	560193	Organic acids and derivatives	Carboxylic acids and derivatives	rp	281108.96	295923.21	283393.65	104236.44	105300.51	83080.81	1.455679623926548	8.766917007857537e-05	0.34008481986279765	-1.5560334840119374	down
MW0052320	Diacetoxyscirpenol	C19H26O7	384.184	366.1679	0.5518	1.1635	MS2-Search-DB	2270-40-8	HMDB0035104	--	--	5458294	Lipids and lipid-like molecules	Prenol lipids	rp	5768.67	673.82	813.69	86263.08	44168.67	38662.22	1.2736414752709635	0.06792242844591324	23.303442031482128	4.5424711585649975	insig
MW0145984	Asn-Lys	C10H20N4O4	308.1619	260.1485	0.5013	1.8705	MS2-Search-Local	22677-58-3	HMDB0028736	--	--	21451266	Organic acids and derivatives	Carboxylic acids and derivatives	rp	72407.84	72878.92	78960.47	126903.53	71866.91	126948.72	0.9908646536547316	0.20533006354556624	1.4525002605383357	0.5385384224093779	insig
MW0053910	Hexanoyl-L-carnitine	C13H25NO4	260.1852	259.1784	0.5867	5.9623	MS2-Search-DB	22671-29-0	HMDB0000756	--	--	3246938	Lipids and lipid-like molecules	Fatty Acyls	rp	11.21	2.27	189.38	84.98	493.6	448.74	1.0148021091380672	0.15535622634504415	5.0641821946169765	2.3403293096916133	insig
MW0010041	Vardenafil	C23H32N6O4S	511.2129	488.2206	0.5648	1.2902	MS2-Search-DB	224785-90-4	HMDB0015000	D08668	--	135400189	Benzenoids	Benzene and substituted derivatives	rp	56.4	48180.38	80.58	36951.87	1852.89	81827.57	0.5774914658078253	0.4457232349833542	2.4966664155491944	1.320003072855013	insig
MW0015833	Anthranoyllycoctonine	C32H46N2O8	604.3377	586.3254	0.5796	4.4632	MS2-Search-DB	22413-78-1	--	C08659	--	441708	Lipids and lipid-like molecules	Prenol lipids	rp	31.69	80.75	15.82	19792.77	34547.22	20467.15	1.3611902110939138	0.035361750591517936	583.2460626851707	9.18796085282646	up
MW0152754	Lonchocarpenin	C27H28O6	449.1786	448.1886	0.5094	5.7839	MS2-Insilico	22263-56-5	--	C10491	--	54699185	Phenylpropanoids and polyketides	Isoflavonoids	rp	24.03	34.53	61.44	1372.15	1666.86	1630.5	1.4502384091426723	0.0033384690968018124	38.91258333333333	5.282164856192045	up
MW0147865	Cucurbitacin I	C30H42O7	537.2681	514.2931	0.5732	6.0663	MS2-Search-DB	2222-07-3	--	C08800	--	5281321	Lipids and lipid-like molecules	Steroids and steroid derivatives	rp	40.57	5.69	7.01	631.09	653.06	704.32	1.4570376872129858	0.00011267017047116243	37.32813966585321	5.222191705276915	up
MW0125198	Molinate	C9H17NOS	205.1418	187.1031	0.5382	6.2719	MS2-Search-DB	2212-67-1	--	C11086	--	16653	Organoheterocyclic compounds	Azepanes	rp	38538.03	39464.96	42646.65	10605.95	93793.57	28734.29	0.116194144688458	0.8843472423894666	1.1034745731524769	0.14205338665471726	insig
MW0007460	Ketoprofen	C16H14O3	509.1751	254.0943	0.5656	6.5748	MS2-Search-DB	22071-15-4	HMDB0015144	C01716	--	3825	Benzenoids	Benzene and substituted derivatives	rp	24.6	1.02	1.26	301.44	261.78	20.24	1.0551277148161036	0.16818959296054173	21.706101190476183	4.4400287099103135	insig
MW0139832	Tigecycline	C29H39N5O8	568.2512	585.2799	0.5139	3.7966	MS2-Insilico	220620-09-7	HMDB0014700	--	--	--	--	--	rp	11.24	21.68	45.34	565.98	465.92	55.34	1.0665879747215752	0.16368399460907687	13.892665474060824	3.796251519065288	insig
MEDP1168	1-Aminocyclopropane-1-carboxylic acid	C4H7NO2	225.0763	101.0477	0.6372	1.4209	MS2-Search-Local	22059-21-8	-	-	--	535	Organic acid And Its derivatives	Organicacid and Its derivatives	rp	219.2	315.44	57.78	17163.06	1220.44	19113.01	1.0779061598525337	0.162118510552134	63.29379494277708	5.9839921657245805	insig
MW0007360	Imatinib	C29H31N7O	511.2863	493.259	0.532	2.082	MS2-Search-DB	220127-57-1	HMDB0014757	D08066	45466	5291	Benzenoids	Benzene and substituted derivatives	rp	634.25	1.47	1.79	4176.13	641.02	2191.47	1.0424165960292142	0.16901264818757875	10.993741274646672	3.4586105275677506	insig
MW0129679	1,4-Dimethoxy-2-(2-phenylvinyl)benzene	C16H16O2	481.2125	240.115	0.5417	2.9085	MS2-Search-DB	21889-09-8	--	C15131	--	6183584	Phenylpropanoids and polyketides	Stilbenes	rp	46747.98	83.27	65.47	38496.83	59690.55	47404.48	1.0204569181857617	0.15750396256730734	3.1045211690710985	1.6343707691614768	insig
MW0016132	Betamethasone 17-valerate	C27H37FO6	499.2332	476.2574	0.6772	1.7082	MS2-Search-DB	2152-44-5	--	D01357	--	16533	Lipids and lipid-like molecules	Steroids and steroid derivatives	rp	124.83	62.56	96873.54	367478.5	339388.62	222086.58	1.3586347802247016	0.009250431124247949	9.570830405189811	3.2586441043847696	up
MW0146493	Azaspiracid	C47H71NO12	824.449	841.4976	0.5534	4.1484	MS2-Insilico	214899-21-5	HMDB0033805	C16907	--	21593892	Organoheterocyclic compounds	Azaspirodecane derivatives	rp	1.17	2.46	474.2	123.11	119.02	102.28	0.19596338568207794	0.8042308673273213	0.7207793566749681	-0.47237040233903205	insig
MEDP0446	3-Hydroxykynurenine	C10H12N2O4	449.1682	224.0797	0.9065	1.7015	MS2-MetDNA	2147-61-7	HMDB0000732	C02794	--	89	Amino acid and Its metabolomics	Amino acid derivatives	rp	16038.22	10151.14	13069.21	209625.42	357776.39	422105.09	1.358619544476844	0.03716871978889762	25.20486354953836	4.655630239001066	up
MW0125904	N-Palmitoyltryptamine	C26H42N2O	465.2651	398.3297	0.5794	4.2844	MS2-Search-DB	21469-15-8	HMDB0040815	--	--	3726592	Organoheterocyclic compounds	Indoles and derivatives	rp	0.19	0.09	0.15	0.53	0.59	0.44	1.4064059195907417	0.0033032070862967296	3.6279069767441863	1.8591374641601504	up
MW0103373	3-Methyluridine	C10H14N2O6	241.0729	258.0852	0.6362	10.6489	MS2-Search-DB	2140-69-4	HMDB0004813	--	--	99592	Nucleosides, nucleotides, and analogues	Pyrimidine nucleosides	rp	1648.33	1620.45	1641.69	28.33	801.7	24.67	1.3664159275248895	0.034525731095692375	0.17405665852759514	-2.5223710895531672	down
MEDP1076	Kojibiose	C12H22O11	325.0998	342.1162	0.6954	0.7884	MS2-Search-Local	2140-29-6	HMDB0011742	C19632	--	164939	Others	Others	rp	3927.14	19167.71	77069.87	24708.14	5855.07	10881.0	0.5647003128125865	0.4751916611235255	0.4137605536160836	-1.2731319842837403	insig
MW0117303	1-Pyrroline-2-carboxylic acid	C5H7NO2	177.0616	113.0477	0.7552	1.6594	MS2-MetDNA	2139-03-9	HMDB0006875	C03564	--	440046	Organoheterocyclic compounds	Pyrrolines	rp	6346.54	5547.75	5995.81	1486.32	5925.92	4750.72	0.8452504707182803	0.2857391948478569	0.6798709901006702	-0.5566670832299594	insig
MEDP1075	5,6-DiHETrE	C20H34O4	378.2153	338.2457	0.8587	6.0642	MS2-MetDNA	213382-49-1	HMDB0002343	C14772	--	5283142	Oxidized lipids	Oxidized lipids	rp	228.63	8.31	224.77	5237.42	2573.02	4828.69	1.35376130967081	0.03831405264436544	27.37460743756904	4.77476637094608	up
MW0011691	(Z)-7-[(1R,2R,3R)-3-Hydroxy-2-[(E,4R)-4-hydroxy-4-(1-propylcyclobutyl)but-1-enyl]-5-oxocyclopentyl]hept-5-enoic acid	C23H36O5	437.2235	392.2563	0.5069	8.0727	MS2-Search-DB	212310-16-2	--	--	45593	25886895	--	--	rp	23591.59	14311.88	33149.11	201416.49	4063.41	1494.58	0.4716256451431697	0.5648418072482962	2.9129762775679646	1.5424939526370633	insig
MW0124427	Indolmycin	C14H15N3O2	515.2208	257.1164	0.5708	1.1503	MS2-Search-DB	21200-24-8	--	C21444	--	135417159	Organoheterocyclic compounds	Indoles and derivatives	rp	69.08	167.76	139.8	364636.32	141754.8	119504.67	1.167948087450425	0.11673705992636367	1661.7878876380628	10.698520531402242	insig
MW0123116	Biotin-XX hydrazide	C22H40N6O4S	485.2867	484.2832	0.5782	10.2951	MS2-Search-DB	211237-33-1	--	--	64812	16760313	Organoheterocyclic compounds	Biotin and derivatives	rp	1866.12	840.1	1038.35	1527.05	2043.92	1938.31	0.934897354915594	0.1945083558992934	1.4712717348053317	0.5570637280686487	insig
MW0006978	Entinostat	C21H20N4O3	359.1472	376.1535	0.5917	9.4828	MS2-Search-DB	209783-80-2	--	D09338	45517	4261	Benzenoids	Benzene and substituted derivatives	rp	698.91	616.04	300.99	230.67	448.23	2887.66	0.5200661284892221	0.5259857933906104	2.2071116501850314	1.1421596124421851	insig
MW0016421	Cauloside C	C41H66O13	784.4452	766.4503	0.5629	4.1837	MS2-Search-DB	20853-58-1	--	C17547	73571	13878151	Lipids and lipid-like molecules	Prenol lipids	rp	2.1	775.11	671.64	26.06	45.61	28.03	0.9909611554337134	0.20448509705929854	0.0688131966732236	-3.8611709250026487	insig
MW0063689	Strictosidine	C27H34N2O9	531.2138	530.2264	0.6972	8.1169	MS2-Search-DB	20824-29-7	--	C03470	--	161336	Lipids and lipid-like molecules	Prenol lipids	rp	1.0	0.4	0.12	362.82	338.38	324.54	1.457813039708634	0.0010669115915843813	674.828947368421	9.39837805037285	up
MW0144376	Adiantifoline	C42H50N2O9	727.3367	726.3516	0.5316	3.8894	MS2-Insilico	20823-96-5	--	C09323	--	167937	Alkaloids and derivatives	Aporphines	rp	113.01	99.51	98.72	36180.62	8988.32	831.78	0.8465479633299542	0.2901644620979368	147.79822644904257	7.20748514729314	insig
MW0140651	(S)-2-Phenyloxirane;(S)-Styrene oxide	C8H8O	104.0562	120.0575	0.8972	1.8931	MS2-MetDNA	20780-54-5	--	C20782	--	114946	Benzenoids	Benzene and substituted derivatives	rp	4810.66	4682.58	5344.5	40337.64	42388.4	40485.69	1.4599719661495159	0.00010858196955721927	8.303941840199384	3.0537963392702436	up
MW0006201	Benzenehexanoic acid, 2-(2-propyn-1-yloxy)-	C15H18O3	211.1058	246.1256	0.6355	2.3145	MS2-Search-DB	206052-01-9	--	--	63087	53741002	Benzenoids	Phenol ethers	rp	22997.64	26139.05	23432.29	5153.01	13541.62	17942.28	1.225555956795854	0.07721606971661947	0.5048563449562058	-0.9860551622757264	insig
MW0168376	Solanine; (2S,3R,4R,5R,6S)-2-[(2R,3R,4S,5S,6R)-5-Hydroxy-6-(hydroxymethyl)-2-[[(1S,2S,7S,10R,11S,14S,15R,16S,17S,20S,23S)-10,14,16,20-tetramethyl-22-azahexacyclo[12.10.0.02,11.05,10.015,23.017,22]tetracos-4-en-7-yl]oxy]-4-[(2S,3R,4S,5S,6R)-3,4,5-trihydroxy-6-(hydroxymethyl)oxan-2-yl]oxyoxan-3-yl]oxy-6-methyloxane-3,4,5-triol	C45H73NO15	868.4744	867.498	0.7474	4.2104	MS2-Search-DB	20562-02-1	HMDB0034202	C10820	--	442984	Lipids and lipid-like molecules	Steroids and steroid derivatives	rp	181.05	0.06	156.0	38.51	0.69	28.52	0.8943254943573711	0.25112385205698656	0.20088398445611225	-2.3155655455835458	insig
MW0108038	Lys-Asp	C10H19N3O5	308.1452	261.1325	0.9423	0.7682	MS2-MetDNA	20556-18-7	HMDB0028947	--	--	6426943	--	--	rp	11159.42	48.59	72.98	25454.92	325.44	25961.22	0.8636741686482422	0.24858892105974575	4.586616954717627	2.197430427671839	insig
MW0110349	Val Ile	C11H22N2O3	213.14700000000002	230.16299999999998	0.6644	3.717	MS2-Search-DB	20556-14-3	HMDB0029130	--	23923	7010532	--	--	rp	557.78	429.52	288.29	3830.33	9734.24	3454.09	1.1512984519035503	0.12284719624953006	13.34179477731873	3.7378808500281666	insig
MEDP1886	Pro-Val	C10H18N2O3	467.2186	214.1317	0.7022	2.0881	MS2-Search-Local	20488-27-1	HMDB0029030	-	--	142984	Amino acid and Its metabolomics	Small Peptide	rp	25.42	426.64	343.78	206705.93	15498.32	10933.92	0.7515384679105748	0.3528314658956441	292.9460318657017	8.194491097660691	insig
MW0120733	5-(1-Methylpiperidin-2-yl)-2,3'-bipyridine	C16H19N3	254.1742	253.1579	0.6118	1.2108	MS2-Search-DB	20410-87-1	--	--	44025	161313	Organoheterocyclic compounds	Pyridines and derivatives	rp	20995.31	1482.07	2223.03	28080.19	43811.42	74745.96	1.1732870024825597	0.07941921889440147	5.936645181193348	2.5696478893185004	insig
MW0131092	3-(3,4-dihydroxy-5-methoxyphenyl)prop-2-enoic acid	C10H10O5	193.0502	210.0528	0.9329999999999999	6.6394	MS2-MetDNA	2041-35-2	HMDB0127490	C05619	--	446834	Phenylpropanoids and polyketides	Cinnamic acids and derivatives	rp	30.93	2071.03	2555.52	2338.64	2665.66	2814.52	0.8186878352280508	0.3050884405745695	1.6787661997475027	0.7474013214294095	insig
MW0124785	Mepiprazole	C16H21ClN4	305.1407	304.1455	0.7781	2.3228	MS2-Search-DB	20326-12-9	--	--	85228	71897	Organoheterocyclic compounds	Diazinanes	rp	77632.61	75763.33	73987.85	85950.9	103640.69	158602.06	0.9919974376771256	0.20671965490264166	1.5313037486093446	0.6147604834564437	insig
MW0154124	N-[(2S)-1-Amino-3-hydroxy-1-oxopropan-2-yl]-12-[(4-nitro-2,1,3-benzoxadiazol-7-yl)amino]dodecanamide	C36H61N5O6	642.4695	659.4622	0.5384	10.8559	MS2-Search-DB	202850-01-9	--	--	45025	100913584	--	--	rp	2184.83	3862.16	2410.88	3181.73	2477.57	1860.44	0.3457900301153086	0.6576069597555975	0.8890820029156277	-0.16961160525446484	insig
MEDP1672	Leu-Leu-Glu	C17H31N3O6	374.2093	373.2213	0.6071	3.1122	MS2-Search-Local	20274-83-3	-	-	--	484684	Amino acid and Its metabolomics	Small Peptide	rp	275.16	147.71	631.1	672.5	2778.73	468.23	0.7800129521425939	0.32424334233099183	3.718758598442081	1.8948210990835157	insig
MW0108704	N-Benzyloxycarbonyl-L-leucine	C14H19NO4	531.2467	265.1314	0.5827	7.6941	MS2-Search-DB	2018-66-8	--	C04335	--	74840	Organic acids and derivatives	Carboxylic acids and derivatives	rp	622.2	29949.77	4181.94	57.09	13498.49	9067.07	0.2911895465008992	0.7170469334458567	0.6509382685286346	-0.6194073624187898	insig
MW0054658	Makisterone A	C28H46O7	495.3099	494.3244	0.6633	11.0717	MS2-Search-DB	20137-14-8	--	C16874	--	12312690	--	--	rp	2.14	339.26	3.21	3.45	1.24	1.39	0.6596302546591045	0.4204338750318851	0.01764313281680741	-5.824749432848887	insig
MW0127419	Butylate	C11H23NOS	281.1532	217.15	0.5708	9.6017	MS2-Search-DB	2008-41-5	--	C14323	--	16181	Organosulfur compounds	Thiocarbonyl compounds	rp	10.35	408.35	1714.26	210.61	89.75	141.25	0.6932018109597555	0.3875926996205315	0.20704091966094068	-2.2720121640819992	insig
MW0107945	L-Prolyl-L-leucylglycylamide	C13H24N4O3	369.1454	284.1848	0.6970000000000001	0.7664	MS2-Search-DB	2002-44-0	HMDB0005764	--	--	92910	Organic acids and derivatives	Carboxylic acids and derivatives	rp	24123.35	48.6	23600.63	38163.73	43436.76	38149.61	1.2107302982323789	0.08788643161155607	2.5066701442542985	1.3257721626824015	insig
MW0052920	Flumethasone pivalate	C27H36F2O6	495.2287	494.24800000000005	0.7155	1.555	MS2-Search-DB	2002-29-1	HMDB0014801	D01464	--	443980	Lipids and lipid-like molecules	Steroids and steroid derivatives	rp	82.18	37.85	18.65	62198.26	3869.25	59327.67	1.084178942692657	0.158866002825306	904.2052206518604	9.82050643721132	insig
MW0106754	gamma-Aminobutyric acid	C4H9NO2	121.0999	103.0633	0.6254	11.8344	MS2-Search-DB	20-79-1	HMDB0000112	C00334	--	119	Organic acids and derivatives	Carboxylic acids and derivatives	rp	57104.89	66236.29	62269.12	91576.3	101694.82	88807.48	1.4007772610046862	0.0038662119573398303	1.519735704322443	0.6038204478682061	insig
MW0111083	Memantine	C12H21N	226.1903	179.1674	0.6136	5.7521	MS2-Search-DB	19982-08-2	HMDB0015177	C13736	43474	4054	Organic nitrogen compounds	Organonitrogen compounds	rp	4765.0	4554.72	4287.73	9359.28	7026.78	4009.51	0.8562298659504065	0.2809788825221988	1.4988532017387537	0.5838590920954247	insig
MW0144241	Acerinol	C30H46O5	487.3567	486.3345	0.5355	10.0494	MS2-Insilico	19902-53-5	--	C17842	--	71448948	Lipids and lipid-like molecules	Prenol lipids	rp	28032.46	80928.28	15306.77	107400.49	83637.75	16610.07	0.5495575053071188	0.4608237223155701	1.670978279036894	0.7406929800002808	insig
MW0009794	Sulfamethazine	C12H14N4O2S	279.0846	278.0837	0.5856	9.4478	MS2-Search-DB	1981-58-4	HMDB0015522	D02436	--	5327	Benzenoids	Benzene and substituted derivatives	rp	3112.3	861.2	1023.4	1493.84	51.11	46.98	0.8013682831513782	0.2717720010945029	0.3185835217835057	-1.6502564471579104	insig
MW0109443	Pro-Tyr	C14H18N2O4	320.1432	278.1267	0.6990000000000001	2.9869	MS2-Search-Local	19786-36-8	--	--	--	7408108	--	--	rp	86.23	125.52	77.03	8355.03	23211.2	8937.94	1.1802793860929064	0.1100617697495203	140.2596093912321	7.131955805144722	insig
MW0107763	Leu Tyr	C15H22N2O4	363.1527	294.158	0.9571	2.8762	MS2-MetDNA	19659-00-8	--	--	24011	273262	Organic acids and derivatives	Carboxylic acids and derivatives	rp	2.67	2.2	12.82	19.69	14.65	6.3	0.8657675447672292	0.21761615079933855	2.2973431317128323	1.1999663540817076	insig
MW0063757	Taxusin	C28H40O8	527.2811	504.2723	0.5874	2.9713	MS2-Search-DB	19605-80-2	--	C20152	84991	167825	Lipids and lipid-like molecules	Prenol lipids	rp	43936.78	29.81	26.23	17326.22	13216.43	123913.41	0.6255485454845808	0.4241674501496746	3.5109379212335106	1.8118564873834813	insig
MEDL02015	2-Phenylethanol	C8H10O	105.0685	122.0732	0.9007	11.8293	MS2-Search-DB	1960-12-8	HMDB0033944	C05853	--	6054	Phenolic acids	Phenolic acids	rp	98892.93	266025.42	236577.97	203875.25	204034.0	174909.35	0.0840255358860007	0.9156585101868006	0.968947906447707	-0.0455089907844688	insig
MW0130916	2-Piperidinecarboxylic acid, 1-(3,3-dimethyl-1,2-dioxopentyl)-, (1R)-1-(3-aminophenyl)-3-(3,4-dimethoxyphenyl)propyl ester, (2S)-	C30H40N2O6	525.3121	524.2886	0.7017	3.4887	MS2-Search-DB	195513-96-3	--	--	64652	35027274	Phenylpropanoids and polyketides	Linear 1,3-diarylpropanoids	rp	0.7	1.64	1.29	549.73	23.53	14.74	0.7043125397751793	0.38561060190414376	161.98347107438016	7.339702796615338	insig
MW0105178	4-7-Cholecystokinin-7 (swine)	C29H36N6O6S	614.2677	596.2417	0.5019	3.8557	MS2-Search-DB	1947-37-1	HMDB0005775	D01456	--	446569	Organic acids and derivatives	Carboxylic acids and derivatives	rp	12419.8	10552.43	9955.43	2031.37	7921.54	3301.29	1.2610692884226904	0.0511390906896515	0.4025248074111552	-1.312850396315555	insig
MEDL01731	Gly-Ile	C8H16N2O3	171.1122	188.1161	0.5904	2.3144	MS2-Search-Local	19461-38-2	HMDB0028844	-	--	88079	Amino acids and derivatives	Amino acids and derivatives	rp	155153.35	178645.5	178989.64	101746.69	51729.88	60129.21	1.3789973067594816	0.010718672491021757	0.41655728271124026	-1.2634131940121	down
MW0108579	N-3-Hydroxyoctanoyl-L-homoserine lactone	C12H21NO4	525.2387	243.1471	0.5371	2.7193	MS2-Search-DB	192883-14-0	--	C21200	--	66769741	Organic acids and derivatives	Carboxylic acids and derivatives	rp	9567.2	9802.24	16803.22	45112.45	823.56	115021.72	0.7790012144586851	0.33720995672545273	4.449706767486826	2.1537102666337633	insig
MW0107927	Lopinavir	C37H48N4O5	697.3615	628.3625	0.5645	3.3116	MS2-Search-DB	192725-17-0	HMDB0015539	C12871	--	92727	Organic acids and derivatives	Carboxylic acids and derivatives	rp	8067.7	328.26	55.77	68062.89	3620.71	72672.96	1.0410127430569391	0.17755229328193126	17.08011969147145	4.094246179780617	insig
MW0001218	1-(Benzoyloxy)propan-2-yl benzoate	C17H16O4	307.1109	284.1049	0.5855	5.1099	MS2-Search-DB	19224-26-1	HMDB0040412	--	--	517637	Benzenoids	Benzene and substituted derivatives	rp	6383246.81	6827821.24	7599232.49	4061690.23	4098115.57	5235596.68	1.341497121933119	0.009348937759262951	0.6436909670887435	-0.6355598712280426	insig
MW0062208	Prosapogenin A	C39H62O12	745.3838	722.4241	0.7187	4.1196	MS2-Search-DB	19057-67-1	HMDB0029312	--	--	11061578	Lipids and lipid-like molecules	Steroids and steroid derivatives	rp	78.5	41.53	86.29	3490.97	3321.66	5034.69	1.408151724633826	0.019106828155647224	57.422062815044576	5.843533253359655	up
MW0052422	Dioscin	C45H72O16	886.5251	868.482	0.6465	4.2995	MS2-Search-DB	19057-60-4	--	C08897	--	119245	Lipids and lipid-like molecules	Steroids and steroid derivatives	rp	0.33	500.17	425.84	10.43	12.43	7.1	1.0088025750050358	0.1949900890747332	0.032342336507114024	-4.950432282593863	insig
MW0105248	4-Hydroxyvalsartan	C24H29N5O4	474.2366	451.222	0.5112	2.4424	MS2-Search-DB	188259-69-0	HMDB0013848	--	--	9911647	Organic acids and derivatives	Carboxylic acids and derivatives	rp	219.28	11385.79	17322.98	73941.71	52537.7	2844.14	0.8915491930581302	0.2497336934498773	4.470524283524123	2.1604440342913662	insig
MW0109360	Pro-Gln	C10H17N3O4	489.2571	243.1219	0.981	1.1505	MS2-MetDNA	18668-08-1	--	--	--	7408110	Organic acids and derivatives	Carboxylic acids and derivatives	rp	8722.1	352.76	6939.63	7616.34	53132.13	37570.5	1.036889922206247	0.17241892387728308	6.139375652924318	2.6180919474148254	insig
MW0008927	N-Benzylacetamidine	C9H12N2	225.0167	148.1	0.5766	5.3786	MS2-Search-DB	186545-76-6	--	--	45561	445678	Benzenoids	Benzene and substituted derivatives	rp	13017.95	11130.63	12541.65	17685.97	9154.66	8273.86	0.12575515890784214	0.878351770822462	0.9570528721133664	-0.06332946669776597	insig
MW0126051	PD-160725 2-hydroxyethanesulfonate	C15H18N4O4	319.1235	318.1328	0.7341	2.6423	MS2-Search-DB	186268-11-1	--	--	103476	71312022	Organoheterocyclic compounds	Diazanaphthalenes	rp	10434.79	11243.77	94.65	15138.51	202.11	13147.47	0.2707280383757237	0.7249098001237485	1.3084010120694194	0.38780478048179096	insig
MEDP1674	Val-Val-Val	C15H29N3O4	384.1923	315.2158	0.6602	2.7052	MS2-Search-Local	185350-24-7	-	-	--	7020215	Amino acid and Its metabolomics	Small Peptide	rp	930.59	829.92	38.58	95.83	510.98	1319.97	0.06597430759779868	0.9304960689719498	1.0709747705784591	0.09892449428978926	insig
MEDN0685	Undecanedioic acid	C11H20O4	239.1262	216.1362	0.5474	6.1986	MS2-Search-DB	1852-04-6	HMDB0000888	-	--	15816	FA	FFA	rp	19997.65	22230.82	15712.41	30530.03	18072.56	17553.19	0.4088697498782061	0.6005463058291585	1.141780725456707	0.1912856133357864	insig
MW0063380	R-Palmitoyl-(2-methyl) ethanolamide	C19H39NO2	296.2947	313.2981	0.5395	6.7297	MS2-Search-DB	179951-56-5	--	--	62966	18395309	Lipids and lipid-like molecules	Fatty Acyls	rp	16014.89	39.76	13347.38	62812.63	60056.09	57196.96	1.431003670259805	0.005408481510156774	6.124260127617038	2.614535562532816	up
MW0062224	Prostaglandin D1	C20H34O5	377.216	354.2406	0.5791	11.3809	MS2-Search-DB	17968-82-0	HMDB0005102	C06438	3499	5280936	Lipids and lipid-like molecules	Fatty Acyls	rp	13447.52	18996.79	1899.33	16749.01	10119.04	834.41	0.2418564888121448	0.7622372170120573	0.8066256226771535	-0.3100288608245245	insig
MW0106059	Bortezomib	C19H25BN4O4	402.2269	384.1969	0.574	3.0724	MS2-Search-DB	179324-69-7	HMDB0014334	D03150	--	387447	Organic acids and derivatives	Carboxylic acids and derivatives	rp	10.65	10.8	6.62	47.7	35.73	44.6	1.4239382856819347	0.0056955055874137826	4.561097256857855	2.189380933293796	up
MW0139987	Zearalenone	C18H22O5	301.1339	318.1467	0.7553	0.6083	MS2-Search-DB	17924-92-4	--	C09981	--	5281576	Phenylpropanoids and polyketides	Macrolides and analogues	rp	155001.54	126983.28	131233.72	149595.56	162253.16	77115.82	0.21578367330988107	0.7950517805917272	0.9413046665331134	-0.08726634774973899	insig
MW0139053	Myricitrin	C21H20O12	429.0858	464.0955	0.5685	11.8381	MS2-Search-DB	17912-87-7	--	C10108	50852	5281673	Phenylpropanoids and polyketides	Flavonoids	rp	15280.43	6632.57	168970.17	113143.48	99745.99	330451.67	0.797190810356919	0.2756109051053075	2.846459119470825	1.5091683800521838	insig
MW0139195	O-Methylsterigmatocystin	C19H14O6	339.0835	338.079	0.5557	5.0974	MS2-Search-DB	17878-69-2	HMDB0030589	C03686	--	104940	Phenylpropanoids and polyketides	Sterigmatocystins	rp	17283.87	18121.57	21541.73	11088.06	9981.03	8141.84	1.3828284115363625	0.006325811916047264	0.5129478778313303	-0.963115858167306	insig
MW0137085	7-Hydroxywarfarin	C19H16O5	307.0813	324.0998	0.5822	5.1099	MS2-Search-DB	17834-03-6	HMDB0140988	--	--	--	--	--	rp	111041.21	12413.37	400608.19	69827.64	477199.46	15046.66	0.050545142991879816	0.9492758562717304	1.0725313687137137	0.10101984336669056	insig
MW0118052	2,7,8-Trimethyl-2-(β-carboxyethyl)-6-hydroxychroman	C15H20O4	311.1391	264.1362	0.6055	3.9846	MS2-Search-DB	178167-75-4	HMDB0001931	--	--	133098	Organoheterocyclic compounds	Benzopyrans	rp	80.98	9.46	2159.91	40613.96	205985.18	197013.46	1.1802941481545328	0.11134715656572733	197.13049081254027	7.623007129737619	insig
MW0124146	Flurazepam	C21H23ClFN3O	797.2687	387.1514	0.5816	4.906000000000001	MS2-Search-DB	17617-23-1	HMDB0014828	D00329	2798	3393	Organoheterocyclic compounds	Benzodiazepines	rp	77.49	0.72	70.27	383.34	1146.21	607.65	1.202437568866449	0.0978288496954952	14.393857758620687	3.847381401582565	insig
MEDP0338	LPC(16:0/0:0)	C24H50NO7P	513.3479	495.3325	0.8155	9.2636	MS2-Search-Local	17364-16-8	HMDB0010382	-	--	460602	GP	LPC	rp	30269.34	31932.02	30877.96	29915.46	29691.26	27582.7	1.0867504792143985	0.102337491674254	0.9367217121912794	-0.09430758923723613	insig
MEDL00365	Tyr-Leu	C15H22N2O4	277.1511	294.158	0.8389	3.5677	MS2-MetDNA	17355-10-1	HMDB0029109	-	--	87071	Amino acid and Its metabolomics	Small Peptide	rp	102.26	25211.28	735.79	15276.43	39442.67	38128.34	1.0192970613862764	0.12262149702314393	3.5642928244219716	1.8336158663176088	insig
MW0054023	Inositol	C6H12O6	383.099	180.0634	0.7951	0.7215	MS2-Search-DB	173524-45-3	HMDB0240210	C00137	--	892	Organic oxygen compounds	Organooxygen compounds	rp	134.53	94.32	61.97	328.66	628.16	165.72	1.0343305028154899	0.17452532397964318	3.8599133484629666	1.94856846066798	insig
MEDN1024	D-piperidine acid	C6H11NO2	130.085	129.079	0.8764	0.6032	MS2-Search-Local	1723-00-8	HMDB0005960	-	--	--	Heterocyclic compounds	Heterocyclic compounds	rp	19985.98	85.8	50.69	3882.15	3484.43	4804.58	0.2899624341194657	0.7285348980382624	0.6048541754565916	-0.7253407305231379	insig
MW0126212	Posaconazole	C37H42F2N8O4	701.3062	700.3297	0.6986	2.9198	MS2-Search-DB	171228-49-2	--	D02555	--	468595	Organoheterocyclic compounds	Diazinanes	rp	78.33	39.25	220.29	56091.11	30076.87	69743.8	1.335396212740128	0.046825886396411484	461.45493828987486	8.850045963366682	up
MW0049087	Cyasterone	C29H44O8	543.2796	520.3036	0.679	4.0248	MS2-Search-DB	17086-76-9	--	C08816	--	119444	Lipids and lipid-like molecules	Prenol lipids	rp	26.59	32.25	3.72	442.6	90.95	5450.88	0.7283615049841717	0.37229658791639386	95.659047314578	6.579829518227283	insig
MW0107919	L-NG-Monomethylarginine	C7H16N4O2	415.2295	188.1273	0.6096	2.8954	MS2-Search-DB	17035-90-4	HMDB0029416	C03884	44311	132862	Organic acids and derivatives	Carboxylic acids and derivatives	rp	58.83	9305.1	68.36	11225.79	16121.0	302.5	0.6905022212631535	0.3478427160823291	2.9313443500994985	1.5515624538685373	insig
MW0109039	Pantethine	C22H42N4O8S2	555.2327	554.2444	0.6703	2.9557	MS2-Search-Local	16816-67-4	HMDB0003828	--	58175	452306	Organic acids and derivatives	Carboxylic acids and derivatives	rp	72.23	36.56	94.11	13078.71	230.83	10044.94	1.0335114321992869	0.18481353729908312	115.10340068999506	6.8467866477984325	insig
MW0169094	DROFENINE	C20H31NO2	318.2386	317.2355	0.7242	8.8283	MS2-Search-DB	1679-76-1	--	--	44157	3166	--	--	rp	16825.63	12342.3	58251.46	37414.73	41363.71	41331.83	0.5164888485330397	0.5339790013921982	1.3739545654573888	0.4583342972614813	insig
MW0006389	Bisphenol A diglycidyl ether	C21H24O4	358.2107	340.1675	0.6105	2.8623	MS2-Search-DB	1675-54-3	HMDB0032737	C14348	63073	2286	Benzenoids	Benzene and substituted derivatives	rp	71.77	61.22	10159.39	241.43	6308.13	470.47	0.19720428173036794	0.79694142223545	0.6820609033090501	-0.5520275272230167	insig
MEDL00860	D-Ornithine	C5H12N2O2	155.0813	132.0893	0.7101	1.6461	MS2-Search-Local	16682-12-5	-	-	--	71082	Amino acid and Its metabolomics	Amino acids	rp	401.62	606.58	526.28	1865.44	4349.51	4237.52	1.282322960894022	0.06612537315933133	6.811734268286325	2.768022155318389	insig
MW0007232	Gallopamil	C28H40N2O5	569.2545	484.2937	0.5255	6.526	MS2-Search-DB	16662-47-8	--	C13764	2999	1234	Benzenoids	Benzene and substituted derivatives	rp	0.98	1.14	0.98	436.25	451.16	706.81	1.3886670981283549	0.026331435683332127	514.2645161290322	9.006366802009223	up
MW0157473	Thalidasine	C39H44N2O7	653.3222	652.3149	0.6717	3.1581	MS2-Insilico	16623-56-6	--	C09656	--	159795	Lignans, neolignans and related compounds	--	rp	82.45	107.34	119.88	94670.56	18765.0	11488.93	0.8985665183883982	0.25875223164091443	403.41166402945066	8.65610898764273	insig
MW0144835	Alangicine	C28H36N2O5	481.2427	480.2624	0.6066	3.1437	MS2-Insilico	16531-04-7	--	C09327	--	442158	Alkaloids and derivatives	Emetine alkaloids	rp	122.84	204.01	53485.44	4730.79	80972.52	102232.21	0.7988959075601042	0.279066845711271	3.4924274733522767	1.8042301557431275	insig
MEDP1808	Trans-Zeatin	C10H13N5O	266.1295	219.112	0.8466	1.8631	MS2-MetDNA	1637-39-4	HMDB0012204	C00371	--	449093	Heterocyclic compounds	Heterocyclic compounds	rp	52.11	112.99	56.51	1253.93	24240.06	12817.67	1.0082195033811214	0.1958108415618252	172.87875095889174	7.433616743716422	insig
MW0052886	Farnesylthiosalicylic acid	C22H30O2S	755.3212	358.1967	0.5797	2.0176	MS2-Search-DB	162520-00-5	--	D08995	45270	5469318	Lipids and lipid-like molecules	Prenol lipids	rp	400.73	576185.04	575298.53	2435948.53	2989009.61	2730247.43	1.4292740907668622	0.0008471644665079184	7.079882562858093	2.823725429886322	up
MW0006039	Amprenavir	C25H35N3O6S	488.1931	505.2247	0.6661	1.1929	MS2-Search-DB	161814-49-9	HMDB0014839	C08086	--	65016	Benzenoids	Benzene and substituted derivatives	rp	19222.13	376.22	210.23	2028.93	4822.34	23462.59	0.2727126603003812	0.7235717127735314	1.5303398830203883	0.6138521059190678	insig
MW0000480	Vincamine	C21H26N2O3	401.2056	354.1943	0.5586	2.201	MS2-Search-DB	1617-90-9	--	C09251	44262	15376	Alkaloids and derivatives	Eburnan-type alkaloids	rp	5750.97	54366.64	86449.69	398380.31	195632.48	775619.56	1.1222713586589137	0.13602707608404244	9.344733443271453	3.224153511958118	insig
MEDP0592	3-Dehydrosphinganine	C18H37NO2	317.3236	299.2824	0.5061	5.6905	MS2-Search-DB	16105-69-4	HMDB0001480	C02934	--	439853	SL	SM	rp	17603.58	11195.45	14655.71	15417.62	17810.97	16949.3	0.7189270439721465	0.35244440917948866	1.15471614834193	0.20753825275973314	insig
MW0142364	2-Hydroxy-2,4-pentadienoate;cis-2-Hydroxypenta-2,4-dienoate;Oxopent-4-enoate;2-Oxopent-4-enoate;2-Hydroxypenta-2,4-dienoate	C5H6O3	115.0383	114.0317	0.8434	1.9264	MS2-MetDNA	159694-16-3	--	C00596	--	5280361	Lipids and lipid-like molecules	Fatty Acyls	rp	1034.72	344.98	508.92	4735.38	3285.37	2445.66	1.3106578371333448	0.040614054050684315	5.541829483961835	2.4703623213521286	up
MW0010655	Secoisolariciresinol diglucoside	C32H46O16	687.2653	686.2786	0.5224	1.4773	MS2-Search-DB	158932-33-3	--	--	85005	9917980	Lignans, neolignans and related compounds	Lignan glycosides	rp	11.1	97989.77	26.13	212827.09	277370.25	275156.61	1.378197821677259	0.007315843032101841	7.807583114856111	2.964876022395383	up
MW0112262	2-Penten-1-ol, (Z)-	C5H10O	69.0686	86.0732	0.7999	12.228	MS2-Search-DB	1576-95-0	HMDB0031604	--	--	5364919	Organic oxygen compounds	Organooxygen compounds	rp	4581.93	2199.28	1028.29	2175.5	4217.35	10077.07	0.7127126250948048	0.3526202599831258	2.1089596004865867	1.0765314589362978	insig
MW0015868	Arachidonoyl-N-methylamide	C21H35NO	318.2722	317.2719	0.5703	5.7997	MS2-Search-DB	156910-29-1	--	--	36679	5283392	Lipids and lipid-like molecules	Fatty Acyls	rp	26069.63	6402.55	19386.37	78117.44	26442.67	7575.67	0.6086368460831054	0.4440436626089175	2.162339286385755	1.112592909928338	insig
MW0006604	Clemastine	C21H26ClNO	344.165	343.1703	0.5785	0.8151	MS2-Search-DB	15686-51-8	HMDB0014428	--	--	2781	Benzenoids	Benzene and substituted derivatives	rp	43604.91	78.31	27.48	257490.45	188472.32	324992.19	1.3818223608571187	0.01620113196913885	17.637671325327663	4.14058819154407	up
MW0155495	Pheophorbide a	C35H36N4O5	593.2621	592.2686	0.7129	11.4592	MS2-Search-DB	15664-29-6	HMDB00A1634	C18021	--	253193	Organoheterocyclic compounds	Tetrapyrroles and derivatives	rp	516.08	4232.79	1269.18	9619.13	6582.75	718.56	0.7820415318942812	0.2997280493713789	2.811615058033748	1.4913990866291091	insig
MW0111535	[[4-[5R-Chloro-2Z-[3R-cyclohexyl-3S-hydroxy-1R-propenyl]-3S-hydroxycyclopentyl]-2R-butenyl]oxy]-acetic acid, isopropyl ester	C23H37ClO5	497.2195	428.233	0.5306	2.0496	MS2-Search-DB	154927-31-8	--	--	64834	91886155	Organic oxygen compounds	Organooxygen compounds	rp	14540.28	19816.8	17504.75	152.12	591.67	18268.77	0.9666966981428003	0.2026741675247499	0.3666002530184531	-1.4477203132966845	insig
MW0126214	Pralidoximum	C7H8N2O	120.0646	136.0637	0.5638	5.2839	MS2-Search-DB	154-97-2	HMDB0014871	C07400	44137	135398747	--	--	rp	2692.67	3184.29	2469.32	16130.41	14390.68	13769.08	1.4497445425546542	0.0017982352864557962	5.306576103365812	2.4077813088781848	up
MW0107886	Lincomycin	C18H34N2O6S	407.2129	406.2138	0.6007	3.1286	MS2-Search-DB	154-21-2	HMDB0015564	C06812	43230	3000540	Organic acids and derivatives	Carboxylic acids and derivatives	rp	122.61	50398.84	41394.78	41026.27	27167.87	823.2	0.2808307681811286	0.7161806733248712	0.7508721800274011	-0.4133607543052506	insig
MW0106188	Creatine, ethyl ester	C6H13N3O2	206.1132	159.1008	0.5843	5.6908	MS2-Search-DB	15366-29-7	--	--	263486	10197817	Organic acids and derivatives	Carboxylic acids and derivatives	rp	14883.36	13123.97	23193.25	11233.26	19296.72	4579.84	0.6627804163269734	0.3710738500364095	0.6857309038296051	-0.5442855532916506	insig
MW0169897	TAXOL C	C46H57NO14	848.3592	847.3779	0.6016	2.0953	MS2-Search-DB	153415-45-3	--	--	84990	9962663	--	--	rp	47.54	26.56	28.28	5500.84	25720.79	24585.32	1.1934218960909762	0.10541156956967083	545.0962101973041	9.090367079709146	insig
MEDP1623	16α-Hydroxy Estrone	C18H22O3	333.1676	286.1569	0.8573	5.5196	MS2-MetDNA	15324-65-9	HMDB0000335	C05300	--	--	Hormones and hormone related compunds	Hormones and hormone related compunds	rp	842.44	116.86	118.75	1604.05	16106.81	10672.89	1.067985241475303	0.1639284833932905	26.32878808960623	4.718569210750861	insig
MW0126895	Tryptophan	C11H12N2O2	205.0958	204.0899	0.8829	2.0805	MS2-Search-DB	153-94-6	HMDB0000929	C00078	--	6305	Organoheterocyclic compounds	Indoles and derivatives	rp	27.4	123.73	114.01	19180.23	20361.61	21534.01	1.4580678694032183	0.0010992892596548226	230.3532096251037	7.847703889639837	up
MW0012685	17β-Estradiol 3-β-D-glucuronide	C24H32O8	919.377	448.2097	0.5673	3.0025	MS2-Search-DB	15270-30-1	--	C05503	--	440713	Lipids and lipid-like molecules	Steroids and steroid derivatives	rp	2010.49	1645.48	1176.69	97.72	152.38	158.87	1.3906336549506226	0.025126886036506074	0.08462627207376475	-3.562750574815672	down
MW0052931	Flurandrenolide	C24H33FO6	437.2134	436.2261	0.7837	2.819	MS2-Search-DB	1524-88-5	HMDB0014984	D00328	--	15209	Lipids and lipid-like molecules	Steroids and steroid derivatives	rp	6738.71	1042.34	42929.19	81237.78	174586.36	92750.59	1.2256936348444418	0.05998610875208162	6.873852894405547	2.781118977287383	insig
MW0138088	Epothilone B	C27H41NO6S	525.2893	507.2655	0.5747	2.6418	MS2-Search-DB	152044-54-7	--	C12154	--	448013	Phenylpropanoids and polyketides	Macrolides and analogues	rp	115.5	49.27	457138.7	656557.52	1047094.22	204860.02	0.9410230203334414	0.18076034481413056	4.17340318891523	2.0612243048691967	insig
MW0109185	Phe-Met	C14H20N2O3S	615.2325	296.1195	0.8	2.9705	MS2-MetDNA	15080-84-9	--	--	--	7010506	--	--	rp	36.53	43.39	566.65	9746.63	998.03	8289.45	1.0973958077781465	0.1512238777057925	29.438591335818238	4.8796367336242845	insig
MEDP1574	3-Methyloxindole	C9H9NO	130.0637	147.0684	0.5887	4.0761	MS2-Search-Local	1504-06-9	-	-	--	150923	Heterocyclic compounds	Indole and Its derivatives	rp	2825.19	3830.0	12971.57	4893.19	2830.97	5592.45	0.4305905242667556	0.5857815937812088	0.6784925275491217	-0.5595951680084348	insig
MW0107535	Indinavir	C36H47N5O4	728.2175	613.3628	0.5632	6.06	MS2-Search-DB	150378-17-9	HMDB0014369	--	--	53713043	Organic acids and derivatives	Carboxylic acids and derivatives	rp	117.44	19.24	18.27	369.75	585.94	307.31	1.3087460990046154	0.03496537235655151	8.151016456921589	3.0269799790886984	up
MW0110882	7,10,13,16-Docosatetraenoylethanolamine	C24H41NO2	376.3047	375.3137	0.7212	10.2645	MS2-Search-DB	150314-35-5	HMDB0013626	C13829	--	5282273	Organic nitrogen compounds	Organonitrogen compounds	rp	64927.12	72914.89	49143.11	83396.71	53841.64	43065.87	0.121910284396255	0.8825542687337691	0.964270418950984	-0.052490303857100885	insig
MW0015543	Acetyl-L-carnitine	C9H17NO4	289.1004	203.1158	0.6695	1.2076	MS2-Search-Local	14992-62-2	HMDB0000201	--	956	7045767	Lipids and lipid-like molecules	Fatty Acyls	rp	115288.48	48688.65	26259.91	16362.98	1623.11	16220.18	1.014069710108354	0.18774063432971447	0.1798086744831606	-2.4754654726336542	insig
MW0000206	Cytochalasin B	C29H37NO5	502.2353	479.2672	0.5492	2.6244	MS2-Search-DB	14930-96-2	--	C19954	46771	5311281	Alkaloids and derivatives	Cytochalasans	rp	92.45	426.28	36462.93	73998.78	112949.93	69766.27	1.307940086769498	0.01660188045597659	6.941683526374966	2.7952855937264918	up
MW0110524	(1R,2R)-1-Phenyl-2-palmitoylamino-3-morpholino-1-propanol	C29H50N2O3	475.4093	474.3821	0.5732	10.4941	MS2-Search-DB	149022-18-4	--	--	43408	3008318	Organic nitrogen compounds	Organonitrogen compounds	rp	13980.76	4354.23	23533.23	1270.51	39767.27	44.28	0.01533379074895366	0.986524125574984	0.9812229896565938	-0.027347058836312145	insig
MEDN0031	5-Oxoproline	C5H7NO3	259.0922	129.0426	0.9297	0.7912	MS2-MetDNA	149-87-1	HMDB0000805	C02237	--	7405	Amino acid and Its metabolomics	Amino acid derivatives	rp	15001.77	13158.94	18337.75	9956.59	4629.35	11740.22	1.1471719460580705	0.06881077573527754	0.5661727291613529	-0.8206858342540715	insig
MW0139616	Rutamarin	C21H24O5	713.3024	356.1624	0.5743	3.8894	MS2-Search-DB	14882-94-1	HMDB0030666	--	--	26948	Phenylpropanoids and polyketides	Coumarins and derivatives	rp	8.61	9.19	22.75	14584.47	6371.03	5803.12	1.2318562372809638	0.0882584005536982	659.8919852034526	9.366086085208869	insig
MW0006901	Diphenylmethylphosphine	C13H13P	223.0615	200.0755	0.5318	9.5866	MS2-Search-DB	1486-28-8	--	--	518	73879	Benzenoids	Benzene and substituted derivatives	rp	274.36	1610.6	44.92	3581.41	65.77	60.18	0.3297254563102954	0.6762728799592871	1.9210313594627648	0.9418810701602024	insig
MW0052366	Dihydrocortisol	C21H32O5	348.2247	364.225	0.9539	5.5046	MS2-MetDNA	1482-50-4	HMDB0003259	C05471	--	164838	Lipids and lipid-like molecules	Steroids and steroid derivatives	rp	25.67	55.01	3065.6	18311.83	20754.26	19644.1	1.4491165098476984	0.0002294862998891357	18.66019235414521	4.221891952831647	up
MEDP1060	Hydroxyquinoline	C9H7NO	146.0586	145.0528	0.8829	2.3039	MS2-Search-Local	148-24-3	-	C19434	--	--	Heterocyclic compounds	Heterocyclic compounds	rp	173.11	55987.56	41898.16	87657.41	98363.61	97837.35	1.2802265808157132	0.06055666461202066	2.8947762276992286	1.5334518291588264	insig
MW0169564	N-octanoyl-L-Homoserine lactone	C12H21NO3	228.1585	227.1521	0.8381	6.2338	MS2-Search-DB	147852-84-4	--	C21199	45309	6914579	--	--	rp	21511.1	9097.68	39722.76	21895.05	23789.08	12066.48	0.3068972937742441	0.6955410571985257	0.8211196569846189	-0.2843356220199331	insig
MEDP0894	3-Methoxytyramine	C9H13NO2	209.1274	167.0946	0.8718	1.1505	MS2-MetDNA	1477-68-5	HMDB0000022	C05587	--	1669	Benzene and substituted derivatives	Phenolics	rp	11310.55	156.49	11012.43	17225.15	11734.18	26972.62	1.019891793946918	0.12816350882218613	2.4881347291550915	1.3150646075831849	insig
MEDP1295	Cytarabine	C9H13N3O5	487.1569	243.0855	0.7114	6.784	MS2-Search-DB	147-94-4	HMDB0015122	C02961	--	6253	Nucleotide And Its metabolomics	Nucleotide and Its metabolomics	rp	1078.73	33.46	22.2	5689.54	8588.66	5615.82	1.3844874052262033	0.015130231171858763	17.537196202364267	4.132346207078155	up
MEDP0022	L-Proline	C5H9NO2	116.0696	115.0633	0.8761	0.8082	MS2-Search-Local	147-85-3	HMDB0000162	C00148	--	145742	Amino acid and Its metabolomics	Amino acids	rp	32.09	77794.4	61069.21	14935.59	16406.83	14783.35	0.7971310617459824	0.3208267922962121	0.3320892583427709	-1.5903570362630681	insig
MW0154453	N-Formyldemecolcine	C22H25NO6	438.129	399.1682	0.7166	5.2056	MS2-MetDNA	14686-61-4	--	C16710	--	26819	Hydrocarbon derivatives	Tropones	rp	429.73	37.86	24.3	5174.17	2052.53	5838.69	1.2768255859153526	0.06776211458218558	26.561609302892922	4.7312706535815146	insig
MW0106836	Gln-Asn	C9H16N4O5	261.1126	260.1121	0.595	2.7832	MS2-Search-DB	14608-79-8	HMDB0028792	--	--	14767397	Organic acids and derivatives	Carboxylic acids and derivatives	rp	133201.85	143527.93	135599.48	187576.63	130982.31	133751.25	0.4904050245738648	0.5461325054630146	1.0969636013704194	0.13351565610246358	insig
MEDP1058	Tauroursodeoxycholic acid	C26H45NO6S	482.2693	499.2968	0.633	2.8621	MS2-Search-DB	14605-22-2	HMDB0000896	C05463	--	9848818	Bile acids	Bile acids	rp	15537.63	21145.44	16.05	17167.12	13965.87	330.91	0.1644743358444808	0.8415058673099216	0.8573475331288599	-0.2220479632594899	insig
MW0112781	3-Chloro-N'-(3-pyridin-4-ylpropanoyl)-6H-benzo[b][1,4]benzoxazepine-5-carbohydrazide;hydrochloride	C22H19ClN4O3	423.1026	422.1146	0.6382	4.0645	MS2-Search-DB	146033-02-5	--	--	45341	132748	Organic oxygen compounds	Organooxygen compounds	rp	1044.56	1302.99	309.52	1070.24	382.7	221.75	0.5655787743306051	0.4547854533207509	0.630276959206946	-0.6659421712405336	insig
MW0006470	Candesartan cilexetil	C33H34N6O6	611.2395	610.254	0.61	2.8633	MS2-Search-DB	145040-37-5	--	C07709	43872	2540	Benzenoids	Benzene and substituted derivatives	rp	78.47	80.85	77.24	1569.35	1289.82	990.56	1.406996189373504	0.018710750788165663	16.27379945891106	4.024479212560276	up
MW0052535	Enoxolone	C30H46O4	555.286	470.3396	0.5681	3.0679	MS2-Search-DB	1449-05-4	HMDB0011628	C02283	--	10114	Lipids and lipid-like molecules	Prenol lipids	rp	33.95	26120.06	27.16	3550.88	1226.77	45456.39	0.3418257985544492	0.663071628528838	1.9187087513659624	0.9401357355827872	insig
MW0110412	Val-Met	C10H20N2O3S	295.1321	248.1195	0.5758	6.0613	MS2-Search-DB	14486-09-0	HMDB0029133	--	--	65549302	Organic acids and derivatives	Carboxylic acids and derivatives	rp	141.24	29.71	963.87	9507.87	11276.86	8295.79	1.4332204364667087	0.0045343621803937365	25.625667506741166	4.6795176798419424	up
MW0149593	Glaucarubin	C25H36O10	497.2191	496.2308	0.5738	3.409	MS2-Insilico	1448-23-3	HMDB0035626	C08760	--	441794	Lipids and lipid-like molecules	Prenol lipids	rp	9.76	4784.14	108.91	327.18	5543.16	596.46	0.15778014639851326	0.8328736850128448	1.3189986966657894	0.3994431390286303	insig
MEDL00400	Telmisartan	C33H30N4O2	515.2195	514.2369	0.7338	1.847	MS2-Search-DB	144701-48-4	HMDB0015101	C07710	--	65999	Benzene and substituted derivatives	Benzene and substituted derivatives	rp	12424.27	2781.37	1706.06	1557.99	14213.89	937.96	0.016221679306725068	0.9908664204906704	0.9880638847661678	-0.017323770429939062	insig
MW0009258	Olmesartan medoxomil	C29H30N6O6	559.2102	558.2227	0.6657	1.5398	MS2-Search-DB	144689-63-4	--	D01204	--	130881	Benzenoids	Benzene and substituted derivatives	rp	23.12	15.34	8.05	494.1	417.68	397.47	1.4463648374930018	0.0041653387250132285	28.149860245108577	4.815055854699464	up
MW0126017	Paliperidone	C23H27FN4O3	427.1968	426.2067	0.5789	1.9722	MS2-Search-DB	144598-75-4	HMDB0015396	D05339	2349	115237	Organoheterocyclic compounds	Pyridopyrimidines	rp	6247.94	4254.05	4991.76	190715.75	4828.06	143660.68	1.0183955049858395	0.19280560529331184	21.892988463089964	4.452396995345172	insig
MW0140479	(7S,8S)-DiHODE;(9Z,12Z)-(7S,8S)-Dihydroxyoctadeca-9,12-dienoic acid;(7S,8S,9Z,12Z)-7,8-Dihydroxyoctadeca-9,12-dienoate	C18H32O4	335.2172	312.2301	0.7861	9.4324	MS2-MetDNA	143288-65-7	--	C07354	--	5460412	Lipids and lipid-like molecules	Fatty Acyls	rp	13751.92	13938.1	8642.6	18032.95	16401.94	10501.04	0.6449482067420249	0.3782240448638808	1.2367929975872922	0.3066040562199273	insig
MW0126097	Phenol red	C19H14O5S	355.0524	354.0562	0.5284	11.779000000000002	MS2-Insilico	143-74-8	--	C12600	--	4766	Organoheterocyclic compounds	Benzofurans	rp	935.89	7686.49	78139.61	16804.79	2838.03	17257.88	0.449843535127239	0.5723591546664463	0.42530951629855424	-1.2334149592673578	insig
MW0120902	5-(N,N-Hexamethylene)amiloride	C12H18ClN7O	329.1474	311.1261	0.5703	10.2359	MS2-Search-DB	1428-95-1	--	--	44417	1794	Organoheterocyclic compounds	Diazines	rp	1950030.19	1704942.93	1843007.74	2159709.65	1952269.68	1749449.24	0.5844725650795375	0.4398790845773016	1.0661056702914748	0.09235044227153393	insig
MW0124831	Methanone, (2-ethyl-1-naphthalenyl)(1-pentyl-1H-indol-3-yl)-	C26H27NO	433.23900000000003	369.2093	0.5637	2.1647	MS2-Search-DB	1427325-79-8	--	--	96709	91727979	Organoheterocyclic compounds	Indoles and derivatives	rp	4191.59	1475.78	5640.37	2485.04	1446.34	25881.09	0.5273761468873545	0.5214264656852482	2.6364658189877015	1.3986052927175192	insig
MW0126785	Thiethylperazine	C22H29N3S2	441.1947	399.1803	0.5964	1.6316	MS2-Search-DB	1420-55-9	HMDB0014516	C07132	--	5440	Organoheterocyclic compounds	Benzothiazines	rp	20.56	27.11	26.82	18857.1	39383.82	3412.83	1.021266830545791	0.187619242379992	827.6782118405156	9.69292616955825	insig
MW0053624	Ginsenoside Rg3	C42H72O13	848.4671	784.4973	0.5596	4.6633	MS2-Search-DB	14197-60-5	--	C20778	94105	9918693	Lipids and lipid-like molecules	Prenol lipids	rp	199.48	137.25	165.73	128.95	0.66	3.85	1.1712678089169155	0.0840224256097929	0.2656131831389563	-1.9126013413606644	insig
MW0052431	Disogluside	C33H52O8	577.3513	576.3662	0.7233	10.4488	MS2-Search-DB	14144-06-0	HMDB0029310	C20709	--	11827970	Lipids and lipid-like molecules	Steroids and steroid derivatives	rp	3281.08	12189.0	21544.73	25441.94	20057.64	2671.81	0.30778896382690235	0.6911563721331153	1.3014085443096963	0.3800739307916997	insig
MW0118913	2-Thiouracil	C4H4N2OS	172.9751	128.0044	0.5899	0.4468	MS2-Search-DB	141-90-2	--	C19304	--	1269845	Organoheterocyclic compounds	Diazines	rp	225331.04	160657.25	157684.2	6892.58	191158.15	94960.21	0.8614025690520444	0.25347117917133705	0.5389475196731033	-0.8917832983354486	insig
MW0114564	Glycolaldehyde	C2H4O2	61.0258	60.0211	0.6765	0.1065	MS2-Insilico	141-46-8	HMDB0003344	C00266	--	756	Organic oxygen compounds	Organooxygen compounds	rp	12621.92	11086.19	11934.92	31882.93	14924.69	14557.42	0.8746545240643194	0.2719411099224399	1.7216560993832453	0.7837969933367441	insig
MW0140132	(+)-Prosopinine	C18H35NO3	296.2538	313.2617	0.5602	5.6296	MS2-Insilico	14058-39-0	--	C10167	--	442654	Alkaloids and derivatives	--	rp	5797.61	7406.9	5473.4	3815.38	1544.6	5581.78	1.0217986277464044	0.14480541911461894	0.5858128666430024	-0.7714882143395971	insig
MW0048985	Colocynthin	C38H54O13	741.321	718.3564	0.7166	1.1419	MS2-Search-DB	1398-78-3	HMDB0035893	--	--	24013854	Lipids and lipid-like molecules	Steroids and steroid derivatives	rp	50.9	4247.67	5209.44	1278.94	1757.4	1835.09	0.6321430887962631	0.4322857699004671	0.5123501132203269	-0.9647980854712728	insig
MW0006069	Antimycin A1	C28H40N2O9	571.2251	548.2734	0.5382	2.5708	MS2-Search-DB	1397-94-0	--	C11339	--	12550	Benzenoids	Benzene and substituted derivatives	rp	131.91	71.02	77.39	6767.23	549.54	2514.57	0.9584645144468432	0.22486102230326088	35.071846461187214	5.132241482429124	insig
MW0156410	Rimocidine	C39H61NO14	750.3776	767.4092	0.5653	3.8638	MS2-Insilico	1393-12-0	--	C15821	--	6440843	Organic oxygen compounds	Organooxygen compounds	rp	20.01	21.27	390.43	3846.31	778.88	2997.98	1.1607338074878089	0.11741306206631168	17.658080655995928	4.142256632745731	insig
MW0141512	17,20Hydroxyprogesterone sulfate	C21H32O6S	413.1811	412.19199999999995	0.5795	2.7801	MS2-Search-DB	138949-80-1	--	--	3562	46782782	Lipids and lipid-like molecules	Steroids and steroid derivatives	rp	234.12	159.5	35584.58	1755.84	42595.01	52708.28	0.680755965453131	0.36018835335137206	2.6977205641193835	1.4317409184723933	insig
MW0123859	Eszopiclone	C17H17ClN6O3	389.1108	388.1051	0.5546	6.0068	MS2-Insilico	138729-47-2	HMDB0014546	D02624	--	969472	Organoheterocyclic compounds	Pyrrolopyrazines	rp	20.8	196.54	7003.91	2363.69	47.14	2643.49	0.20417773915051815	0.7901584091497222	0.6999231435000864	-0.5147315822280335	insig
MW0007392	Irbesartan	C25H28N6O	451.1965	428.2325	0.6619	2.5725	MS2-Search-DB	138402-11-6	HMDB0015163	C07469	43218	3749	Benzenoids	Benzene and substituted derivatives	rp	171.85	194.47	25483.19	2890.17	1344.05	16350.04	0.1218117379547646	0.8672273077511121	0.7963114194427671	-0.3285953482616794	insig
MW0155568	Picrocrocin	C16H26O7	377.1805	330.1679	0.8853	5.5828	MS2-MetDNA	138-55-6	HMDB0005796	C17055	--	130796	Organic oxygen compounds	Organooxygen compounds	rp	17.55	3.01	264.54	4742.94	4797.63	3688.26	1.4394345512970337	0.004937899113344105	46.40066643283058	5.536073621197865	up
MW0118552	2H-1-Benzopyran-6-ol, 2-((4-(2,6-di-1-pyrrolidinyl-4-pyrimidinyl)-1-piperazinyl)methyl)-3,4-dihydro-2,5,7,8-tetramethyl-, dihydrochloride, (2R)-	C30H44N6O2	538.3794	520.3526	0.5797	9.7184	MS2-Search-DB	137018-55-4	--	--	45233	9808654	--	--	rp	6200.24	1434.59	23845.27	34467.04	1771.11	69180.08	0.7565497308837718	0.33361268374427505	3.348726020565373	1.7436123453068384	insig
MW0007503	Lidocaine	C14H22N2O	235.1677	234.1732	0.8082	2.924	MS2-Search-DB	137-58-6	HMDB0014426	C07073	--	3676	Benzenoids	Benzene and substituted derivatives	rp	4871738.98	5001077.77	4318203.84	2296059.93	2795026.57	2520849.55	1.4252274873624788	0.0016687863933277814	0.5363910228813219	-0.8986430025983213	insig
MW0010168	Thiosulfuric acid	H2O3S2	155.9735	113.9445	0.5464	0.4162	MS2-Insilico	13686-28-7	HMDB0000257	C05529	--	--	--	--	rp	897670.8	904846.77	887602.35	945419.89	645667.5	625950.1	0.8863958592256757	0.2664501853505329	0.8241407654421592	-0.2790373202690337	insig
MW0124856	Methanone, (4-ethyl-1-naphthalenyl)[1-(5-fluoropentyl)-1H-indol-3-yl]-	C26H26FNO	388.1972	387.1998	0.5598	9.2951	MS2-Search-DB	1364933-60-7	--	--	85079	71308187	Organoheterocyclic compounds	Indoles and derivatives	rp	474620.13	465585.51	502833.76	488285.43	412506.73	416462.96	0.8922759431960092	0.22552508186579714	0.9128337867975052	-0.1315759036736584	insig
MW0009169	N-Palmitoyldopamine	C24H41NO3	438.30199999999996	391.3086	0.5054	11.4457	MS2-Search-DB	136181-87-8	--	--	43427	16759163	Benzenoids	Phenols	rp	12855.81	14147.67	13068.06	15866.27	15422.51	12481.56	0.6926672094347623	0.36900966271988944	1.0923049126637008	0.12737563518128714	insig
MW0109414	Pro-Phe	C14H18N2O3	263.1358	262.1317	0.843	2.2519	MS2-Search-DB	13589-02-1	HMDB0011179	--	--	7081633	--	--	rp	2142.53	2153.64	1936.16	61146.67	71742.61	75243.64	1.4498687992511696	0.0039333557454512965	33.395683476324265	5.061589735618328	up
MW0110424	Val-Ser	C8H16N2O4	431.1936	204.111	0.5848	2.7988	MS2-Search-DB	13588-94-8	HMDB0029136	--	--	6992639	--	--	rp	811.46	79.33	3029.59	170.56	4702.06	886.03	0.265392913072412	0.7344266432550866	1.4689009738851848	0.5547371397333579	insig
MW0126020	Palonosetron	C19H24N2O	360.2234	296.1889	0.556	3.9688	MS2-Search-DB	135729-56-5	--	D07175	--	6337614	Organoheterocyclic compounds	Isoquinolines and derivatives	rp	12.99	12.42	2843.21	49.29	36.75	52.6	0.6270171466509683	0.4365645102188948	0.04832985895657145	-4.370941405291558	insig
MW0126426	Repaglinide	C27H36N2O4	453.26	452.2675	0.6509	10.0193	MS2-Search-DB	135062-02-1	HMDB0015048	C07670	--	65981	Organoheterocyclic compounds	Piperidines	rp	1528.06	1335.98	8444.47	5830.12	12037.39	11362.98	1.0260026659632138	0.12427472372265146	2.5848224036588374	1.3700651601678755	insig
MW0122954	Atorvastatin	C33H35FN2O5	559.2371	558.253	0.5575	2.8768	MS2-Search-DB	134523-00-5	HMDB0005006	C06834	--	60823	Organoheterocyclic compounds	Pyrroles	rp	108.79	217.59	19.31	11465.25	72484.54	53522.19	1.1462431500069548	0.12669482292784773	397.67415892851983	8.635443007897452	insig
MEDL00773	Asp-phe	C13H16N2O5	281.125	280.1059	0.8140000000000001	2.4842	MS2-Search-Local	13433-09-5	HMDB0000706	-	--	93078	Amino acids and derivatives	Amino acids and derivatives	rp	2154.29	767.46	108591.37	258661.55	318167.34	362929.11	1.3865111821571707	0.0044877298407308246	8.427331241382179	3.0750758323063407	up
MW0105936	Aspartyl-Valine	C9H16N2O5	233.1105	1535.1757	0.5496	7.6254	MS2-Search-DB	13433-04-0	HMDB0028766	--	--	7009616	Organic acids and derivatives	Carboxylic acids and derivatives	rp	7746.11	4746.08	6934.86	7531.01	468.71	3829.98	0.719605091921197	0.3450602549328933	0.6089293021843255	-0.7156533565895354	insig
MW0169065	diethyltoluamide	C12H17NO	192.1375	191.13099999999997	0.7864	6.4477	MS2-Search-DB	134-62-3	--	C10935	3982	4284	--	--	rp	19115.46	17765.88	24506.92	43274.97	11189.27	8080.84	0.025237535270930155	0.9759926280740135	1.0188443197445245	0.026933623347562302	insig
MW0111276	Rimantadine	C12H21N	226.1791	179.1674	0.7617	11.3666	MS2-Search-DB	13392-28-4	HMDB0014621	C07236	43325	5071	Organic nitrogen compounds	Organonitrogen compounds	rp	15390.67	15632.68	37692.86	29867.59	21198.29	13055.74	0.1207180582264628	0.8721933274966139	0.9331367373142376	-0.09983959281253776	insig
MW0007125	Fenoterol	C17H21NO4	629.2562	303.1471	0.5528	2.0545	MS2-Search-DB	13392-18-2	HMDB0015405	D04157	--	3343	Benzenoids	Benzene and substituted derivatives	rp	47295.11	13.11	56.8	350.76	86459.21	84635.43	0.7829751331507333	0.2893630303909657	3.6196627806765416	1.8558552974998883	insig
MW0124984	Methanone, [1-[2-(4-morpholinyl)ethyl]-1H-indol-3-yl]-2-naphthalenyl-	C25H24N2O2	431.1745	384.1838	0.5126	7.8383	MS2-Search-DB	133438-66-1	--	--	96675	10362604	Organoheterocyclic compounds	Indoles and derivatives	rp	159.06	84.4	131.72	1977.7	1002.31	430.47	1.0876809922686752	0.15411478691420671	9.090250013326935	3.1843199740702874	insig
MW0124412	Indole-3-butyric acid	C12H13NO2	204.1094	203.0946	0.5937	5.6905	MS2-Search-DB	133-32-4	HMDB0002096	C11284	6485	8617	Organoheterocyclic compounds	Indoles and derivatives	rp	81934.45	98136.01	101179.85	65171.79	52172.66	54188.25	1.3574036281560158	0.009989824674982786	0.6098933722064164	-0.7133710568600816	insig
MW0126419	Ramosetron	C17H17N3O	559.2534	279.1372	0.5815	2.3539	MS2-Search-DB	132036-88-5	--	D08466	--	108000	--	--	rp	35.67	147.7	130.14	28312.07	17809.12	3911.67	1.1094019201362388	0.143637226435742	159.5893591910944	7.318220651146916	insig
MW0144995	alpha-Ribazole;N1-(alpha-D-Ribosyl)-5,6-dimethylbenzimidazole	C14H18N2O4	261.1235	278.1267	0.8743	3.3339	MS2-MetDNA	132-13-8	HMDB0011112	C05775	--	160433	Nucleosides, nucleotides, and analogues	Benzimidazole ribonucleosides and ribonucleotides	rp	250.21	375.01	31.4	6413.82	3637.88	60887.56	0.7819935396165322	0.3356612975061156	108.0370077061314	6.755381777058308	insig
MW0159392	Westiellamide	C27H42N6O6	564.328	546.3166	0.6358	3.1816	MS2-Insilico	131998-54-4	--	C15739	--	159587	Organic acids and derivatives	Carboxylic acids and derivatives	rp	2863.76	11.44	15.36	1148.97	1531.73	61.42	0.041318480050995664	0.9654583084641012	0.9486466290269012	-0.07605731163485965	insig
MW0115472	Xanomeline	C14H23N3OS	282.1654	281.1562	0.8024	5.9623	MS2-Search-DB	131986-45-3	--	--	--	44450595	Organic oxygen compounds	Organooxygen compounds	rp	998.42	903.25	911.78	1910.7	266.09	1157.65	0.2645440040865179	0.7500904560689521	1.185178339760792	0.24510416505573995	insig
MW0009997	Triticonazole	C17H20ClN3O	657.2202	317.1295	0.5727	3.4832	MS2-Search-DB	131983-72-7	--	C18815	--	6436449	Benzenoids	Benzene and substituted derivatives	rp	15.94	45104.73	3.76	9055.71	60325.95	261364.07	0.7613207309224223	0.3412297222205946	7.329637848057027	2.87374191763337	insig
MW0009983	Trimetazidine	C14H22N2O3	335.1409	266.163	0.6206	3.9858	MS2-Search-DB	13171-25-0	--	D08642	85225	21109	Benzenoids	Benzene and substituted derivatives	rp	2924.12	481.71	288.23	21063.4	20117.24	19698.66	1.453510177720308	0.0003508825561439775	16.480322463630806	4.042672566299856	up
MW0103012	Turmeronol B	C15H20O2	215.1382	232.1463	0.5779	1.7687	MS2-Search-DB	131651-38-2	HMDB0037563	--	--	11770338	Lipids and lipid-like molecules	Prenol lipids	rp	12700.16	3545.89	3476.85	108560.72	113018.01	183685.18	1.3666613605708855	0.03231763051127421	20.54788646700029	4.360918102400651	up
MW0119769	3-Quinolinecarboxamide, 6-(2-furanyl)-1,4-dihydro-8-methoxy-4-oxo-1-pentyl-N-tricyclo[3.3.1.1(3,7)]dec-1-yl-	C30H36N2O4	511.2493	488.2675	0.6959	1.6769999999999998	MS2-Search-DB	1314230-75-5	--	--	96482	53387350	Organoheterocyclic compounds	Quinolines and derivatives	rp	6356.44	16771.83	4579.71	7624155.7	15525291.06	13432955.0	1.3618084689302599	0.03562466903835666	1320.2839672902894	10.366632543140836	up
MW0108828	N-methyl Leukotriene C4	C31H49N3O9S	640.3038	639.319	0.752	2.4061	MS2-Search-DB	131391-65-6	--	--	45551	91886145	Organic acids and derivatives	Carboxylic acids and derivatives	rp	135.0	174.33	106398.84	197839.5	314503.59	247749.21	1.3343248564140973	0.011310002705502031	7.12309376123684	2.8325039805980263	up
MW0108940	N-α-(tert-Butoxycarbonyl)-L-leucine	C11H21NO4	501.2439	231.1471	0.5336	3.0892	MS2-Search-DB	13139-15-6	--	C04301	--	83170	Organic acids and derivatives	Carboxylic acids and derivatives	rp	55.5	7283.09	132.26	2594.35	373.84	9252.72	0.3168298900759826	0.6818945932830229	1.6358125246792532	0.7100074150194053	insig
MW0137756	Cumaroylspermidine	C34H37N3O6	567.27	583.2682	0.8636	3.8087	MS2-MetDNA	131086-78-7	--	C18069	--	14777879	Phenylpropanoids and polyketides	Cinnamic acids and derivatives	rp	16.67	9.52	748.94	653.35	987.72	320.0	0.7845685461293634	0.27739070171544244	2.529988518055036	1.339130837495614	insig
MEDN1562	Monobutyl phthalate	C12H14O4	205.0853	222.0892	0.7918	9.5883	MS2-Search-DB	131-70-4	HMDB0013247	-	--	8575	Aldehyde,Ketones,Esters	Esters	rp	375708.5	457541.22	329401.71	261453.35	105777.35	305189.73	1.1008333990542714	0.0964716739762915	0.5783508389956566	-0.7899831694161786	insig
MW0006844	Diisooctyl phthalate	C24H38O4	413.2475	390.277	0.5811	11.3724	MS2-Search-DB	131-20-4	--	C14577	--	33934	Benzenoids	Benzene and substituted derivatives	rp	7.89	117.68	15.53	46.43	62.38	41.04	0.055156083583878114	0.942348090313778	1.0620127569099929	0.08680109591631027	insig
MW0006864	Dimethyl phthalate	C10H10O4	195.0644	194.0579	0.8169	1.2435	MS2-Search-DB	131-11-3	--	C11233	--	8554	Benzenoids	Benzene and substituted derivatives	rp	40197.41	84892.59	89967.61	38280.27	24587.29	37164.7	1.105750204021138	0.1276004604284229	0.4651416892431754	-1.1042578448356193	insig
MEDL02759	2-Hydroxyglutaric acid	C5H8O5	214.9987	148.0372	0.6111	0.4455	MS2-Search-DB	13095-48-2	HMDB0059655	C03196	--	43	Organic acids	Organic acids	rp	365251.86	218598.72	486264.98	430573.23	231886.86	164472.19	0.4971644860210163	0.5064927566469317	0.7727504494935108	-0.3719255066167134	insig
MW0168205	Magnesium oxide	MgO	82.0126	39.98	0.5955	0.5556	MS2-Insilico	1309-48-4	HMDB15458	C12567	--	6850729	Mixed metal/non-metal compounds	Alkaline earth metal organides	rp	2920.33	2580.43	2589.64	2860.26	2456.39	2423.72	0.4550823301638242	0.55271772954652	0.9567351428853952	-0.0638085023925855	insig
MW0000075	3-(Piperidin-2-yl)pyridine	C10H14N2	207.0904	162.1157	0.7231	9.5867	MS2-MetDNA	13078-04-1	HMDB0004350	C06180	--	2181	Alkaloids and derivatives	--	rp	7309.18	14037.91	54.9	4032.06	1651.14	9546.52	0.31773940070735784	0.6872949752213181	0.71160298645126	-0.4908555295754577	insig
MW0010559	Aschantin	C22H24O7	365.1339	400.1522	0.6089	9.2801	MS2-Search-DB	13060-15-6	--	C17845	--	122643	Lignans, neolignans and related compounds	Furanoid lignans	rp	3286547.99	4716122.49	2737073.63	1233224.74	858475.77	3901519.65	0.8389684909849313	0.2458436711514857	0.5580412436847156	-0.8415563422584991	insig
MEDP0215	Quinine	C20H24N2O2	325.186	324.1838	0.6251	8.181000000000001	MS2-Search-DB	130-95-0	HMDB0014611	C06526	--	3034034	Others	Others	rp	0.22	0.21	0.12	0.21	0.65	63.27	0.6642199404298794	0.4181508870168811	116.60000000000002	6.8654239783131334	insig
MW0052943	Fulvestrant	C32H47F5O3S	629.2813	606.3166	0.7624	2.8508	MS2-Search-DB	129453-61-8	--	D01161	45325	104741	Lipids and lipid-like molecules	Steroids and steroid derivatives	rp	15308.8	16504.96	85.32	45885.06	33936.96	55243.66	1.3207149809868992	0.013990874939640428	4.234155969388459	2.0820744134453744	up
MW0107309	His-Ile	C12H20N4O3	251.1619	268.1535	0.7335	1.4909	MS2-Search-DB	129050-48-2	HMDB0028888	--	--	9900065	Organic acids and derivatives	Carboxylic acids and derivatives	rp	83702.66	75259.07	87378.82	17220.32	181272.24	182723.27	0.5531738227739611	0.4992482557186392	1.5475155430155527	0.6299538997263556	insig
MW0108497	N,N-Diacetyl-O-methylhydroxylamine	C5H9NO3	154.041	131.0582	0.5151	2.3832	MS2-Search-DB	128459-09-6	--	--	265067	538412	Organic acids and derivatives	Carboxylic acids and derivatives	rp	265038.56	181173.11	4015.97	109988.97	110404.55	89453.6	0.4318644788838711	0.6054069666584422	0.6882010176007852	-0.5390980695859047	insig
MW0126945	Verruculogen	C27H33N3O7	494.2043	511.2319	0.5437	2.2463	MS2-Search-DB	12771-72-1	--	C20045	--	13887805	Organoheterocyclic compounds	Indoles and derivatives	rp	36.91	254.19	281.48	5212.99	18505.49	1585.37	0.9095258057508304	0.25012806987477	44.19268923119913	5.465735820109156	insig
MW0105626	Angiotensin III	C46H66N12O9	948.5048	930.5076	0.6113	3.9192	MS2-Search-DB	12687-51-3	HMDB0001036	C15848	58017	3082042	Organic acids and derivatives	Carboxylic acids and derivatives	rp	134.65	3419.57	4291.25	24140.98	4324.03	47253.43	0.9865047686149516	0.2087007522030721	9.651230582743928	3.2707129053272115	insig
MW0126063	Penitrem A	C37H44ClNO6	634.2693	633.2857	0.5571	3.4831	MS2-Search-DB	12627-35-9	--	C20070	--	6610243	Organoheterocyclic compounds	Naphthopyrans	rp	194.36	91.11	40.42	13221.29	15383.08	30543.74	1.2794251776299643	0.06930536424357563	181.4971616189512	7.503803176286204	insig
MW0124175	Fumitremorgin A	C32H41N3O7	562.2651	579.2945	0.7176	3.2064	MS2-Search-DB	12626-18-5	--	C20564	--	107713	Organoheterocyclic compounds	Indoles and derivatives	rp	43974.96	43460.53	61.76	20163.54	34881.57	1129.32	0.4269246989276943	0.5877654550517295	0.6420136632865605	-0.6393240938855667	insig
MW0110017	Tributyl phosphate	C12H27O4P	267.1718	266.1647	0.7885	8.8176	MS2-Search-DB	126-73-8	--	C14439	--	31357	Organic acids and derivatives	Organic phosphoric acids and derivatives	rp	16.16	907.05	4110.47	4109.41	3573.46	669.86	0.4702551993222437	0.5375144748332106	1.6593684938255908	0.7306342993027306	insig
MW0151284	Hypercalin B	C33H42O5	501.2898	518.3032	0.5419	10.4489	MS2-Insilico	125583-45-1	--	C09941	--	5281562	Lipids and lipid-like molecules	Prenol lipids	rp	41287.0	39078.58	44726.51	8023.59	33865.45	33035.18	1.0150886648509152	0.18350916860929803	0.5989524997144103	-0.7394865011282814	insig
MW0015243	7α,12α-Dihydroxycholest-4-en-3-one	C27H44O3	417.3252	416.329	0.5628	7.022	MS2-Search-DB	1254-03-1	--	C17339	--	3081958	Lipids and lipid-like molecules	Steroids and steroid derivatives	rp	133402.08	122458.42	36.5	97974.08	99298.88	110052.87	0.27829572472251396	0.7276574589296814	1.2009747281132643	0.26420579300085656	insig
MW0141210	10-Acetyldocetaxel	C45H55NO15	872.3333	849.3572	0.5946	2.0482	MS2-Search-DB	125354-16-7	--	--	73551	147895	Lipids and lipid-like molecules	Prenol lipids	rp	14.01	4.47	4.81	16398.45	10909.46	4100.99	1.2062555365799923	0.09875740726658633	1348.6002576212968	10.39724706303684	insig
MW0000290	Hydrocodone	C18H21NO3	621.3239	299.1521	0.5776	1.9735	MS2-Search-DB	125-29-1	HMDB0015091	C08024	--	5284569	Alkaloids and derivatives	Morphinans	rp	7496.78	19.3	105.35	31199.23	53112.85	6271.43	1.0311462610044078	0.17404613881437409	11.88536928109292	3.571114823723021	insig
MW0102807	Thymophthalein	C28H30O4	431.2402	430.2144	0.5891	2.1663	MS2-Search-DB	125-20-2	--	--	96292	31316	Lipids and lipid-like molecules	Prenol lipids	rp	1333.78	2326.41	35.29	53549.6	252915.62	34049.97	0.9105979315903646	0.24960621151834145	92.14369716518557	6.525813580553267	insig
MW0013615	2-Oleoyl-1-stearoyl-sn-glycero-3-phosphoserine	C42H80NO10P	790.5535	789.552	0.6149	8.439	MS2-Search-DB	124262-93-7	HMDB0010163	--	--	9547087	Lipids and lipid-like molecules	Glycerophospholipids	rp	20876.5	2674.91	523.0	3743.95	5121.62	1101.84	0.4988788245382389	0.543957789024621	0.41402509968053214	-1.2722098631845402	insig
MW0104741	2-Ethylhexyl diphenyl phosphate	C20H27O4P	363.1707	362.1647	0.6805	10.555	MS2-Search-DB	1241-94-7	--	D05224	--	14716	Organic acids and derivatives	Organic phosphoric acids and derivatives	rp	11857.48	10714.69	11442.26	16265.27	12935.9	11821.46	0.9443188603391586	0.21764730929841197	1.2060360852732208	0.27027307412513224	insig
MW0117158	1-Hydroxytacrine	C13H14N2O	261.1348	214.1106	0.5802	2.7832	MS2-Search-DB	124027-47-0	HMDB0060963	--	2620	3655	Organoheterocyclic compounds	Quinolines and derivatives	rp	7620.71	7592.44	6100.11	12777.04	27975.02	14649.6	1.1116326135351948	0.13932371382510006	2.599398684199414	1.378177924924337	insig
MW0012056	11,12-EET	C20H32O3	359.1995	320.2351	0.762	8.0691	MS2-MetDNA	123931-40-8	HMDB0004673	C14770	--	5283204	Lipids and lipid-like molecules	Fatty Acyls	rp	1.48	2.19	2.63	443.0	530.43	424.16	1.4460329510838434	0.004942726839832137	221.83968253968254	7.7933736467193455	up
MEDP0792	PYRROLIDINE	C4H9N	72.0797	71.0735	0.7219	0.8522	MS2-Search-Local	123-75-1	HMDB0031641	-	--	31268	Heterocyclic compounds	Heterocyclic compounds	rp	339.9	116.06	250.66	294913.07	335824.31	292573.47	1.4546062419737842	0.0020783102075514737	1306.658246299284	10.351666141295643	up
MW0112862	3-Methyl-1-butanol	C5H12O	199.1658	88.0888	0.6084	1.3921	MS2-Search-DB	123-51-3	HMDB0006007	C07328	46062	31260	Organic oxygen compounds	Organooxygen compounds	rp	114446.99	16566.47	17350.8	18119.48	123773.18	57660.33	0.2677590223896998	0.7226413332815056	1.3450206269353548	0.4276282977998624	insig
MEDP0694	2,5-Dimethyl pyrazine	C6H8N2	155.0808	108.0687	0.6521	0.8208	MS2-Search-Local	123-32-0	HMDB0035289	-	--	31252	Heterocyclic compounds	Heterocyclic compounds	rp	2750.81	48.89	2024.41	2338.11	2296.77	756.69	0.14161586266591966	0.8550197736933985	1.1176299877075773	0.16044263607529347	insig
MEDL00063	4-Hydroxybenzaldehyde	C7H6O2	105.0321	122.0368	0.7649	9.2802	MS2-Search-DB	123-08-0	HMDB0011718	C00633	--	126	Phenolic acids	Phenolic acids	rp	52265.16	49216.93	43043.88	58679.82	45842.13	34242.18	0.18992905732950424	0.8183569918006182	0.9601328397934294	-0.05869407024850735	insig
MW0007446	Itopride	C20H26N2O4	400.2107	358.1893	0.5847	2.5433	MS2-Search-DB	122898-67-3	--	D08094	--	3792	Benzenoids	Benzene and substituted derivatives	rp	110.72	105.18	6107.77	5461.56	751.39	28310.18	0.6983595097454913	0.3851163938977007	5.4593503456062695	2.4487292828418736	insig
MW0007357	Ibutilide	C20H36N2O3S	367.2438	384.2447	0.7499	11.4398	MS2-Search-DB	122647-31-8	HMDB0014453	C07753	--	60753	Benzenoids	Benzene and substituted derivatives	rp	12793.17	12378.31	9617.68	4118.76	3079.91	3055.89	1.4167183667542078	0.008430963161248115	0.2947630813736232	-1.7623722544929248	down
MW0006009	Alprenolol	C15H23NO2	250.1751	249.1729	0.7556	6.57	MS2-Search-DB	122259-67-0	HMDB0015004	D07156	--	2119	Benzenoids	Phenol ethers	rp	20370.0	106687.22	27962.41	23535.73	14395.09	241.81	0.8291729821681659	0.29160181317887385	0.2462438466663867	-2.021840421058675	insig
MW0007335	Hyacinthin	C8H8O	168.0729	120.0575	0.8909	5.0642	MS2-MetDNA	122-78-1	HMDB0006236	C00601	--	998	Benzenoids	Benzene and substituted derivatives	rp	43.08	86.15	168.13	3916.82	4082.07	755.68	1.1555467706021274	0.12101524491635335	29.440980629539947	4.87975382082755	insig
MEDL01834	Capsianoside I	C32H52O14	683.3064	660.3357	0.6298	1.9842	MS2-Search-DB	121924-04-7	HMDB0002318	-	--	14610541	Terpenoids	Ditepenoids	rp	45.8	24.71	137728.84	760081.67	997800.65	776765.58	1.4259994038790924	0.002076331493349046	18.393758025709122	4.201144361541213	up
MW0014360	4,5-Epoxy-7Z,10Z,13Z,16Z,19Z-docosapentaenoic acid, methyl ester	C23H34O3	341.2454	358.2508	0.5608	8.9092	MS2-Search-DB	121818-29-9	--	--	62962	14428012	Lipids and lipid-like molecules	Fatty Acyls	rp	45.8	3016.04	2148.6	23064.95	26642.61	26601.23	1.4501199278751868	0.00014994459139482845	14.645363923200344	3.872372138133533	up
MW0106502	D-Leucinamide, N-[(phenylmethoxy)carbonyl]-L-leucyl-N-[(1S)-1-formyl-3-methylbutyl]-	C26H41N3O5	498.2732	475.3046	0.6615	2.5794	MS2-Search-DB	1211877-36-9	--	--	45589	45103781	Organic acids and derivatives	Carboxylic acids and derivatives	rp	10784.68	11190.69	5922.29	141540.77	193046.61	97928.12	1.350267066306437	0.03867182051211586	15.503647976210187	3.954535813481224	up
MW0111163	N,N-Dimethylaniline	C8H11N	122.0948	121.0891	0.772	1.0116	MS2-Search-DB	121-69-7	HMDB0001020	C02846	--	949	Organic nitrogen compounds	Organonitrogen compounds	rp	44214.82	53376.98	41581.66	422.12	14441.41	13227.47	1.3966492833138386	0.0034962238629730464	0.2018416442330312	-2.3087042309972814	down
MW0124102	Fenazaquin	C20H22N2O	329.1464	306.1732	0.5143	10.6442	MS2-Search-DB	120928-09-8	--	C18727	--	86356	Organoheterocyclic compounds	Diazanaphthalenes	rp	2012.51	1312.16	1655.46	1359.48	741.23	1470.58	0.8906702905912413	0.19808595030319168	0.7171077863429268	-0.4797381124521674	insig
MW0123084	Benzoylstaurosporine	C35H30N4O4	588.2429	570.2267	0.5791	1.646	MS2-Search-DB	120685-11-2	--	D05029	45414	9829523	Organoheterocyclic compounds	Indoles and derivatives	rp	75.93	322.1	153.91	1016620.86	1877985.18	1588021.29	1.383383458496517	0.02750739782062894	8121.584465702792	12.987545499488249	up
MW0008658	N-[2-(Dimethylamino)ethyl]-N-methyl-4-[[4-[4-morpholin-4-yl-7-(2,2,2-trifluoroethyl)pyrrolo[2,3-d]pyrimidin-2-yl]phenyl]carbamoylamino]benzamide	C31H35F3N8O3	625.2704	624.2784	0.746	1.1734	MS2-Search-DB	1202884-94-3	--	--	64842	44599690	Benzenoids	Benzene and substituted derivatives	rp	10233.73	11226.21	22.38	12372.67	1780.59	2069.11	0.25864271690534524	0.7433308009924966	0.7551498162209669	-0.4051652018703048	insig
MW0144111	9,10-Dihydroxystearate	C18H36O4	281.2459	316.2614	0.8186	9.7853	MS2-MetDNA	120-87-6	--	C08314	--	89377	Lipids and lipid-like molecules	Fatty Acyls	rp	10649.42	12606.5	140.51	38574.99	9061.36	747.0	0.4711121546110799	0.5510652017738921	2.0679800294318404	1.0482222535547994	insig
MW0055215	N,N-Bis(2-hydroxyethyl)dodecanamide	C16H33NO3	288.252	287.246	0.8053	7.7621	MS2-Search-DB	120-40-1	HMDB0032358	--	--	8430	Lipids and lipid-like molecules	Fatty Acyls	rp	24243.85	26869.25	29028.53	28303.9	27491.59	27465.78	0.5121313332468598	0.5328004268778017	1.038926585346467	0.055093711317508266	insig
MW0120703	4-Quinazolinamine, 7-[3-(dimethylamino)propoxy]-2-(hexahydro-4-methyl-1H-1,4-diazepin-1-yl)-6-methoxy-N-(1-methyl-4-piperidinyl)-	C26H43N7O2	600.2085	485.3478	0.5648	3.3965	MS2-Search-DB	1197196-48-7	--	--	64826	44251522	Organoheterocyclic compounds	Diazanaphthalenes	rp	10618.93	9146.35	5.78	3951.84	15769.56	329.3	0.002535790425747705	0.9878638730980144	1.0141439052837835	0.020262382823227364	insig
MEDL00462	6-Hydroxyhexanoic acid	C6H12O3	217.0459	132.0786	0.5766	0.3634	MS2-Search-DB	1191-25-9	HMDB0012843	C06103	--	14490	Organic acids	Organic acids	rp	24046.76	47399.03	33876.18	30245.99	40482.4	5447.4	0.5371161248892946	0.4840980700747653	0.7232659054896143	-0.4674019497796025	insig
MW0105314	5-Hydroxylysine	C6H14N2O3	127.085	162.1004	0.5678	1.6585	MS2-Search-DB	1190-94-9	HMDB0000450	C16741	--	3032849	Organic acids and derivatives	Carboxylic acids and derivatives	rp	86760.42	79440.05	77566.0	102764.58	94500.79	98184.27	1.342069797478021	0.010070342963568688	1.2120191919750078	0.2774125436524072	insig
MEDP0688	Benzophenone	C13H10O	183.0794	182.0732	0.7393	11.5828	MS2-Search-DB	119-61-9	HMDB0032049	C06354	--	3102	Benzene and substituted derivatives	Benzene and substituted derivatives	rp	36441.57	31795.06	36126.37	53715.28	30790.29	9452.52	0.19790613382503647	0.8121818111932033	0.9003007770953306	-0.15152102996609734	insig
MW0124176	Fumitremorgin C	C22H25N3O3	362.1711	379.1896	0.5739	2.6224	MS2-Search-DB	118974-02-0	HMDB0038642	C20604	85123	403923	Organoheterocyclic compounds	Indoles and derivatives	rp	429.63	457.4	326.71	32541.94	61654.9	9901.17	1.0965757563827256	0.1492156587801653	85.76631733320151	6.422339269918313	insig
MW0120570	4-Imidazolidineheptanoic acid, 3-[(2-cyclohexyl-2-hydroxyethyl)amino]-2,5-dioxo-1-(phenylmethyl)-	C25H37N3O5	442.2467	459.2733	0.6756	2.9712	MS2-Search-DB	118675-50-6	--	--	45418	122021	Organoheterocyclic compounds	Azolidines	rp	12287.61	12707.67	2635.4	14150.15	2803.21	12277.92	0.0782429060139333	0.9170797059883756	1.0579283607931471	0.08124193649943376	insig
MW0119328	3-[3-tert-Butylthio-1-(4-chlorobenzyl)-5-isopropyl-1H-indol-2-yl]-2,2-dimethylpropionic acid, sodium salt hydrate	C27H34ClNO2S	472.1852	471.1999	0.6164	1.5042	MS2-Search-DB	118427-55-7	--	--	45383	4519262	--	--	rp	24.43	36.35	8.08	155.82	64.98	718.94	0.8494144104048876	0.2915408205723214	13.647110078419983	3.770523572263608	insig
MW0116762	1-[(4-Chlorophenyl)methyl]-3-[(1,1-dimethylethyl)thio]-α,α- dimethyl-5-(1-methylethyl)-1H-indole-2-propanoic acid	C27H34ClNO2S	472.1803	471.1999	0.6047	1.1504	MS2-Search-DB	118414-82-7	--	--	45383	3651377	Organoheterocyclic compounds	Indoles and derivatives	rp	105660.88	152775.16	179029.48	96816.87	70081.52	50682.37	1.2000520954069138	0.0547720607936786	0.4973666496047506	-1.0076183224811832	insig
MW0108873	Nodularin	C41H60N8O10	842.4461	824.4432	0.6012	3.5583	MS2-Search-DB	118399-22-7	--	C15713	45052	14217092	Organic acids and derivatives	Carboxylic acids and derivatives	rp	93.32	2410.35	3091.21	2977.11	891.97	3992.76	0.4196450823392051	0.5886450596708446	1.40518474033402	0.4907598147472377	insig
MW0014427	4-Androsten-17β-ol-3-one glucosiduronate	C25H36O8	511.2757	464.241	0.5678	1.166	MS2-Search-DB	1180-25-2	HMDB0003193	C11134	--	108192	Lipids and lipid-like molecules	Steroids and steroid derivatives	rp	66712.58	80024.71	63612.34	2081.36	147352.76	127261.2	0.3425935474689908	0.6753916344925355	1.3154067349678722	0.3955089620961488	insig
MW0124340	Hydroxychloroquine	C18H26ClN3O	693.3808	335.1764	0.5165	2.7028	MS2-Search-DB	118-42-3	HMDB0015549	C07043	3185	3652	Organoheterocyclic compounds	Quinolines and derivatives	rp	2618.63	39.99	20.32	17407.62	3253.04	1382.56	0.7762829613999467	0.3294555611785169	8.22833658088647	3.0406008086470244	insig
MW0052530	enantio-PAF C-16	C26H54NO7P	541.3724	523.3638	0.5378	10.4638	MS2-Search-DB	117985-57-6	--	--	43413	2499	Lipids and lipid-like molecules	Glycerophospholipids	rp	1464.65	1734.23	2294.94	3201.27	10114.3	933.12	0.6764075441862066	0.40139940318298256	2.5935851556840235	1.3749477387648492	insig
MW0148930	Enterostatin human	C21H36N8O6	565.254	496.2758	0.5061	5.9228	MS2-Search-DB	117830-79-2	HMDB0006117	--	--	3082883	Organic acids and derivatives	Carboxylic acids and derivatives	rp	1119.98	163.47	2683.43	138.86	44.24	773.83	0.7906383648366723	0.30377780916686314	0.2412298834348405	-2.051519456253219	insig
MW0145226	Arachidonoyl m-Nitroaniline	C26H36N2O3	425.2635	424.2726	0.6321	11.0263	MS2-Search-DB	1175954-87-6	--	--	96559	35026079	Benzenoids	Benzene and substituted derivatives	rp	57.33	347.6	114.31	679.73	53.69	172.89	0.42604245640825134	0.5874273437495204	1.7454548956166704	0.8036030766208828	insig
MW0006467	Calpeptin	C20H30N2O4	385.2076	362.2206	0.5858	9.5553	MS2-Search-DB	117591-20-5	--	C11256	--	73364	Benzenoids	Benzene and substituted derivatives	rp	9078.6	7613.17	9563.27	1627.14	892.06	1031.89	1.440546753731489	0.0024563422432975646	0.13525365034675246	-2.886260563562885	down
MW0107484	Ile-Cys	C9H18N2O3S	276.1441	234.1038	0.7675	1.3667	MS2-MetDNA	117525-90-3	HMDB0028904	--	--	3082857	Organic acids and derivatives	Carboxylic acids and derivatives	rp	20490.42	20996.53	20386.14	183566.09	229108.13	202718.91	1.445939192697705	0.0050736657856700965	9.946054577199881	3.3141243476940208	up
MW0148636	DMABA-d10 NHS ester	C13H4D10N2O4	273.1621	272.1581	0.5827	5.222	MS2-Search-DB	1175002-05-7	--	--	96493	131866485	--	--	rp	35237.16	33026.46	35957.75	47806.79	30658.44	26762.95	0.03687905840281426	0.9634991882985628	1.009660302872626	0.013869984269470831	insig
MW0006210	Benzenepropanoic acid, 5-(3-carboxybenzoyl)-2-[[(5E)-6-(4-methoxyphenyl)-5-hexen-1-yl]oxy]-	C30H30O7	485.2086	502.1992	0.6734	6.5684	MS2-Search-DB	117423-74-2	--	--	45208	6444688	Benzenoids	Benzene and substituted derivatives	rp	1.27	1.39	2.97	214.48	1275.96	270.79	0.9417876081525222	0.2317717484157003	312.82948490230905	8.289232686172037	insig
MW0103526	Deoxyuridine-5'-triphosphate	C9H15N2O14P3	490.9465	467.9736	0.5714	0.695	MS2-Search-DB	1173-82-6	HMDB0001191	C00460	--	65070	Nucleosides, nucleotides, and analogues	Pyrimidine nucleotides	rp	670.12	2230.13	2895.64	240.47	87.33	120.66	1.1694682880614904	0.11325395785423925	0.0773755195491978	-3.69197899822928	insig
MW0137723	Combrestatin A4	C18H20O5	317.1181	316.1311	0.5198	4.8297	MS2-Search-DB	117048-59-6	--	C20268	45060	5351344	Phenylpropanoids and polyketides	Stilbenes	rp	1.29	0.69	1.21	2808.2	581.01	278.61	0.8875035767780202	0.2653109730758941	1149.7868338557996	10.167150700401164	insig
MW0006769	Diatrizoic acid	C11H9I3N2O4	631.8266	613.7697	0.545	2.3729	MS2-Search-DB	117-96-4	HMDB0014416	D02240	--	2140	Benzenoids	Benzene and substituted derivatives	rp	26.39	50343.92	81.7	98138.87	103258.08	72607.23	1.295284848599275	0.02780969922754188	5.430986396775867	2.4412142496866074	up
MW0006876	Di-n-octyl phthalate	C24H38O4	391.2728	390.277	0.8275	5.2526	MS2-Search-DB	117-84-0	--	C14227	--	8346	Benzenoids	Benzene and substituted derivatives	rp	1223.59	1041.5	1086.47	26851.57	506.56	363.42	0.6115584819751262	0.4536488369695719	8.271237871319624	3.0481032589214507	insig
MW0006368	Bis(2-ethylhexyl) phthalate	C24H38O4	391.2725	390.277	0.8151	11.3704	MS2-Search-DB	117-81-7	--	C03690	263643	8343	Benzenoids	Benzene and substituted derivatives	rp	152438.0	78364.94	47002.05	22599.73	5306.71	1611.39	1.1610741943206069	0.11241800428992513	0.10625377895479847	-3.234413942743872	insig
MW0106732	Fumonisin B2	C34H59NO14	706.3792	705.3936	0.7477	5.521	MS2-Search-DB	116355-84-1	HMDB0034703	C19242	45501	2733489	Organic acids and derivatives	Carboxylic acids and derivatives	rp	6.7	478.8	423.53	7.67	12.99	3.69	1.0247811197858008	0.1863537882548694	0.026786794715245924	-5.2223342299111595	insig
MW0168710	aldicarb	C7H14N2O2S	275.0472	190.0776	0.5671	5.4866	MS2-Search-DB	116-06-3	--	C11015	34524	2086	--	--	rp	443.64	7.2	38.05	13.38	282.94	39.0	0.230318806897887	0.7746145499353001	0.6858802593630469	-0.5439713614943545	insig
MW0007127	Fenoxanil	C15H18Cl2N2O2	329.0939	328.0745	0.5605	5.0977	MS2-Search-DB	115852-48-7	--	C18519	--	11262655	Benzenoids	Benzene and substituted derivatives	rp	22235.8	22075.52	45493.43	4662.06	17712.75	23484.75	0.8817769089512205	0.2076893889543575	0.5106585119383997	-0.9695692417349824	insig
MEDP1046	Triphenyl phosphate	C18H15O4P	327.0767	326.0708	0.7846	8.7667	MS2-Search-Local	115-86-6	-	C14235	--	8289	Aldehyde,Ketones,Esters	Esters	rp	8075.37	6289.76	15079.83	7817.91	12149.25	9707.57	0.025045584087482604	0.981076117216558	1.0078033728013214	0.011214189675510576	insig
MW0052444	Docetaxel	C43H53NO14	825.34	807.3466	0.5688	1.8344	MS2-Search-DB	114977-28-5	HMDB0015378	C11231	--	148124	Lipids and lipid-like molecules	Prenol lipids	rp	8.71	6.48	2.26	701.05	595.04	12260.21	0.7404001748051553	0.36389078575003797	776.8653295128937	9.601520717258431	insig
MW0125975	Olopatadine	C21H23NO3	401.1664	337.1678	0.6399	2.2006	MS2-Search-DB	113806-05-6	HMDB0014906	C07789	--	5281071	--	--	rp	44.06	79.44	37.41	318.81	6338.3	844.94	0.7799231513886585	0.3314620212796306	46.62264619973899	5.542958985902781	insig
MW0008652	N-[2-(4-Oxo-1-phenyl-1,3,8-triazaspiro[4.5]decan-8-yl)ethyl]naphthalene-2-carboxamide	C26H28N4O2	446.2455	428.2212	0.637	2.6813	MS2-Search-DB	1130067-34-3	--	--	45492	25105715	Benzenoids	Naphthalenes	rp	215.68	98.35	46196.79	38984.76	20188.45	27431.41	0.5623637006659704	0.4829149899291407	1.8620316734901687	0.8968776136048432	insig
MW0103253	β-Estradiol 3,17-dipropionate	C24H32O4	385.2225	384.2301	0.5461	2.6889999999999996	MS2-Search-DB	113-38-2	--	C13077	--	8225	Lipids and lipid-like molecules	Steroids and steroid derivatives	rp	31422.6	12754.44	1830.13	460319.62	546240.11	83695.27	1.1273077575677275	0.13336724287905893	23.6975019328509	4.5666630806338535	insig
MW0009846	Tebufenozide	C22H28N2O2	335.2034	352.2151	0.5552	3.6985	MS2-Search-DB	112410-23-8	--	C18526	--	91773	Benzenoids	Benzene and substituted derivatives	rp	2.55	2.0	0.37	1675.2	700.57	1517.79	1.3261354971292307	0.05025168208672765	791.3739837398375	9.628215827556321	insig
MEDL02002	Erucic acid	C22H42O2	321.3148	338.3185	0.9209	11.3023	MS2-MetDNA	112-86-7	HMDB0002068	C08316	--	5281116	Lipids	Free fatty acids	rp	2432.02	48415.9	21041.78	15725.07	33625.02	31511.08	0.1496117670857636	0.8511873963282863	1.12479492889802	0.1696619951932759	insig
MW0012353	13Z-Docosenamide	C22H43NO	340.3488	337.3345	0.9707	11.3021	MS2-MetDNA	112-84-5	--	--	64926	5365371	Lipids and lipid-like molecules	Fatty Acyls	rp	5740.17	1199.55	7226.02	3194.49	23433.77	747.13	0.4123921082308771	0.6067838140353645	1.9325068792735145	0.9504735498169374	insig
MW0154726	Oleate	C18H34O2	247.2416	282.2559	0.9211	10.9738	MS2-MetDNA	112-80-1	HMDB0000207	C00712	--	445639	Lipids and lipid-like molecules	Fatty Acyls	rp	253.39	52.44	110.17	303.96	281.34	215.25	1.01964578431547	0.15262016534789524	1.9243990384615384	0.9444079836810176	insig
MW0115350	Tetraethylene glycol	C8H18O5	411.2039	194.1154	0.6374	2.9864	MS2-Search-DB	112-60-7	HMDB0094708	--	--	8200	Organic oxygen compounds	Organooxygen compounds	rp	12165.22	51.72	76.69	2436.95	904.16	7078.95	0.10450874447742864	0.8976154806394852	0.847598309042976	-0.2385473853482877	insig
MEDL01992	Methyl palmitate	C17H34O2	288.288	270.2559	0.591	5.9984	MS2-Search-DB	112-39-0	HMDB0061859	C16995	--	8181	Lipids	Free fatty acids	rp	17679.53	12909.92	14895.57	16337.56	12437.68	14888.75	0.2431846189140298	0.7523537539269246	0.9599641816140788	-0.05894751819084304	insig
MW0111335	Triethylenetetramine	C6H18N4	185.1134	146.1531	0.5292	0.6032	MS2-Search-DB	112-24-3	--	C07166	--	5565	Organic nitrogen compounds	Organonitrogen compounds	rp	8151.97	5877.1	11565.5	8537.39	6481.88	19719.08	0.4825739543780533	0.5473896796375959	1.3572546833175942	0.4406914620122779	insig
MW0055349	Nonanoic acid	C9H18O2	159.137	158.1307	0.5752	7.6557	MS2-Search-DB	112-05-0	HMDB0000847	C01601	--	8158	Lipids and lipid-like molecules	Fatty Acyls	rp	13137.36	10705.53	11996.63	13029.44	9494.21	10490.2	0.5089450776264751	0.5036589571514574	0.9211577052371236	-0.118479923276209	insig
MW0052881	Farnesyl acetone	C18H30O	280.2619	262.2297	0.5385	9.4174	MS2-Search-DB	1117-52-8	--	--	265036	1711945	Lipids and lipid-like molecules	Prenol lipids	rp	329.02	16001.83	8625.29	532.24	6784.78	520.63	0.7267986669965436	0.340298754193788	0.3140569815684637	-1.6709017537064668	insig
MEDP1605	Glu-Glu	C10H16N2O7	318.1138	276.0958	0.5575	2.1201	MS2-Search-Local	1116-22-9	HMDB0011737	C05282	--	439500	Amino acid and Its metabolomics	Amino acid and Its metabolomics	rp	109.92	330.34	682.55	58607.9	93316.63	41181.16	1.315379538845484	0.05281718222938736	171.9842983229576	7.426133046762352	insig
MW0012823	1-Hexadecyl-2-O-methyl-glycerol	C20H42O3	399.3026	330.3134	0.5165	10.3257	MS2-Search-DB	111188-59-1	--	--	43451	1380	Lipids and lipid-like molecules	Glycerolipids	rp	56665.99	319.93	20845.98	18787.3	49818.49	2931.01	0.0765173752856704	0.9269610886229972	0.9191192814257392	-0.12167599120290097	insig
MW0112097	2-Butoxyethanol	C6H14O2	164.0769	118.0994	0.843	6.1885	MS2-MetDNA	111-76-2	HMDB0031327	C19355	--	8133	Organic oxygen compounds	Organooxygen compounds	rp	11710.52	9194.16	7662.51	15949.54	8144.45	11898.04	0.6381183844161971	0.4019368294049352	1.259907957345472	0.3333183413985319	insig
MW0063654	Stearic acid ethyl ester	C20H40O2	354.3531	312.3028	0.5545	11.1852	MS2-Search-DB	111-61-5	HMDB0034156	--	45003	8122	Lipids and lipid-like molecules	Fatty Acyls	rp	15411.55	44669.76	11436.53	173194.01	41961.51	54826.35	0.889316288146592	0.25063045487655444	3.775028300631004	1.9164874600739967	insig
MW0111232	n-Oleoylethanolamine	C20H39NO2	343.3304	325.2981	0.5814	6.7299	MS2-Search-DB	111-58-0	HMDB0002088	C20792	24103	5283454	Organic nitrogen compounds	Organonitrogen compounds	rp	20.29	4969.02	0.86	47832.14	48070.0	50376.5	1.4565888664856317	0.0001614630682738303	29.31335806194979	4.8734863437683	up
MEDP0128	Diethanolamine	C4H11NO2	169.0957	105.079	0.6559999999999999	2.0036	MS2-Search-Local	111-42-2	HMDB0004437	C06772	--	8113	Alcohol and amines	Amines	rp	12726.89	11955.35	12301.6	438065.54	460146.17	374284.66	1.4491188415885623	0.00388198079889275	34.406821195419404	5.104622704269799	up
MW0063484	Sebacic acid	C10H18O4	185.1133	202.1205	0.6913	0.3411	MS2-Search-DB	111-20-6	HMDB0000792	C08277	--	5192	Lipids and lipid-like molecules	Fatty Acyls	rp	834.87	2065.47	7069.6	4862.1	3907.61	11215.42	0.722013996740562	0.3275964335089984	2.004538643161343	1.0032702297909324	insig
MW0017121	Cinobufotalin	C26H34O7	481.2034	458.2305	0.5414	3.8115	MS2-Search-DB	1108-68-5	--	C16932	--	259776	Lipids and lipid-like molecules	Steroids and steroid derivatives	rp	53.36	105.73	15434.91	8663.02	10601.42	799.08	0.18648701830891587	0.8168300078843417	1.286617929973067	0.36358369896039794	insig
MW0154981	Penitrem B	C37H45NO5	584.3144	583.3298	0.7125	2.3301	MS2-Insilico	11076-67-8	--	C20731	--	3084087	Organoheterocyclic compounds	Naphthopyrans	rp	1116.29	208805.63	37.93	287423.93	129660.13	63754.07	0.6179868302464537	0.4004092138706867	2.290143234527935	1.1954378329426762	insig
MW0150718	Hedamycin	C41H50N2O11	729.3042	746.3415	0.6529	2.3595	MS2-Insilico	11048-97-8	--	C15759	--	98033	Benzenoids	Anthracenes	rp	15.11	5696.57	41.34	45600.1	27836.67	45737.03	1.3886528701499177	0.01660299410630319	20.714998383457736	4.37260380262048	up
MW0169609	OUABAIN	C29H44O12	607.2921	584.2833	0.6148	6.787000000000001	MS2-Search-DB	11018-89-6	--	C01443	--	439501	--	--	rp	39.26	4726.39	35.09	64303.5	29700.99	43532.18	1.3279787216493055	0.045030339332058814	28.649056187171148	4.840415706591489	up
MW0156213	Pulvomycin	C47H66O13	821.4178	838.4503	0.544	3.0337	MS2-Insilico	11006-66-9	--	C12070	--	5282056	Lipids and lipid-like molecules	Fatty Acyls	rp	2.43	1.59	1.68	49.43	310.95	307.13	1.1497187452470137	0.12556193118759432	117.10701754385964	6.8716837205444925	insig
MW0126314	Pyridine	C5H5N	80.0472	79.0422	0.7646	0.9697	MS2-Search-DB	110-86-1	HMDB0000926	C00747	--	1049	Organoheterocyclic compounds	Pyridines and derivatives	rp	357830.08	361412.3	363722.65	371837.21	386043.44	400545.58	1.2148418220356416	0.0879167095155981	1.069680181639845	0.09717951687762964	insig
MW0011033	(2E,4E)-Hexa-2,4-dienoic acid	C6H8O2	77.0376	112.0524	0.5788	11.8423	MS2-Search-DB	110-44-1	HMDB0029581	D05892	34778	643460	Lipids and lipid-like molecules	Fatty Acyls	rp	54807.03	100512.16	84095.74	86984.24	60933.09	96408.22	0.07504489932048547	0.9284258969544604	1.0205109180116712	0.029291617232989287	insig
MW0052341	Diethyl sebacate	C14H26O4	343.1687	258.1831	0.503	9.2802	MS2-Search-DB	110-40-7	HMDB0040429	D10682	--	8049	Lipids and lipid-like molecules	Fatty Acyls	rp	835670.78	835107.58	751576.99	221975.36	748272.29	701848.48	0.8651440412577369	0.27397938099739844	0.6902769777357398	-0.5347527268730057	insig
MW0126509	Sancuso	C18H24N4O	335.1862	312.195	0.5915	2.0964	MS2-Search-DB	109889-09-0	HMDB0015026	C07023	--	5284566	Organoheterocyclic compounds	Benzopyrazoles	rp	93.79	10518.42	99.25	18227.53	21137.58	32964.8	1.2787939975992044	0.025097604393754303	6.752572478448315	2.7554372199229555	up
MW0011923	1,2-Dipentadecanoyl-sn-glycero-3-phosphoethanolamine	C35H70NO8P	681.5143	663.4839	0.8002	11.4268	MS2-MetDNA	109032-52-2	HMDB0008889	--	--	9546807	--	--	rp	49010.2	32920.84	34066.61	19234.32	20065.72	2465.93	1.2428776224075944	0.03332051696756663	0.3600587598110824	-1.4736957284144954	down
MEDP0281	1,3-Diaminopropane	C3H10N2	119.0584	74.0844	0.6803	1.1509	MS2-MetDNA	109-76-2	HMDB00002	C00986	--	428	Alcohol and amines	Amines	rp	6370.57	24.09	6511.77	115.36	7481.46	8452.3	0.2261077249500699	0.7734711622313681	1.2434980083570746	0.3144041968707241	insig
MW0055340	N-Oleoyl-D-erythro-sphingosylphosphorylcholine	C41H81N2O6P	795.5199	728.5832	0.5435	10.2349	MS2-Search-DB	108392-10-5	HMDB0012101	--	--	6443882	Lipids and lipid-like molecules	Sphingolipids	rp	485.52	304.7	241.11	367.72	305.0	362.88	0.008695898945735846	0.986545859442781	1.0041402848748704	0.005960837172304278	insig
MEDL01916	Phenol	C6H6O	77.0376	94.0419	0.878	1.8942	MS2-MetDNA	108-95-2	HMDB0000228	C00146	--	996	Phenolic acids	Phenolic acids	rp	5143.78	5149.7	4901.4	21191.28	23130.44	24453.95	1.453112770441119	0.0026374462157498315	4.526239759708533	2.178313007711521	up
MW0009944	Toluene	C7H8	93.0683	92.0626	0.5912	11.824000000000002	MS2-Insilico	108-88-3	HMDB0034168	C01455	--	1140	Benzenoids	Benzene and substituted derivatives	rp	20506.21	21638.03	15691.19	8505.85	7194.38	3381.66	1.3738571359790943	0.006098606176475225	0.3299342634782866	-1.5997494861770325	down
MEDP0669	3-Chloroaniline	C6H6ClN	128.0258	127.0189	0.9	5.5988	MS2-Search-Local	108-42-9	-	-	--	7932	Benzene and substituted derivatives	Benzene and substituted derivatives	rp	478526.58	536458.43	554155.97	612826.0	474256.76	426317.65	0.2214443118041909	0.7809512167565469	0.9644770159530216	-0.05218123646336293	insig
MW0109090	Phe Ala Lys	C18H28N4O4	767.3566	364.2111	0.53	3.3646	MS2-Search-DB	107889-42-9	--	--	22944	5487956	Organic acids and derivatives	Carboxylic acids and derivatives	rp	4.05	1.65	4.07	13842.75	5211.28	5028.88	1.1827435242318391	0.1100705880461355	2464.9856704196523	11.267363544541302	insig
MW0109351	Pro-Asn	C9H15N3O4	230.1128	229.1063	0.7563	1.4181	MS2-MetDNA	107856-82-6	--	--	--	7408193	--	--	rp	37.34	17.11	60478.84	746774.67	880948.84	751379.59	1.4497028323385113	0.0007721637577556593	39.302392121756476	5.296545219004026	up
MEDP0153	3-Methylxanthine	C6H6N4O2	167.0538	166.0491	0.7115	10.6488	MS2-Search-DB	1076-22-8	HMDB0001886	C16357	--	70639	Nucleotide And Its metabolomics	Nucleotide and Its metabolomics	rp	96.69	14.68	138.85	49.14	6327.57	7221.39	1.0265447046913012	0.1873795846571284	54.344576772440256	5.764064165946977	insig
MW0124226	Garcinone D	C24H28O7	446.2209	428.1835	0.5396	2.4187	MS2-Search-DB	107390-08-9	HMDB0033332	--	--	5495926	Organoheterocyclic compounds	Benzopyrans	rp	2839.24	2476.91	2400.37	142884.24	44260.06	60656.89	1.162157532451186	0.11978967495504005	32.11307558329403	5.005088938595692	insig
MW0005326	4-tert-Butyl-2,6-dimethyl-3,5-dinitroaniline	C12H17N3O4	268.1144	267.1219	0.5892	1.3352	MS2-Search-DB	107342-55-2	HMDB0061009	--	--	184815	Benzenoids	Benzene and substituted derivatives	rp	18.77	6.5	15.49	2362.78	6716.6	2541.16	1.1733640847450004	0.1132078958765342	285.0966633954858	8.155307344690879	insig
MW0126458	Risperidone	C23H27FN4O2	428.2274	410.2118	0.7477	2.9708	MS2-Search-DB	106266-06-2	HMDB0005020	D00426	--	5073	Organoheterocyclic compounds	Pyridopyrimidines	rp	12.42	32.94	17.66	279.7	441.52	179.36	1.278062589694826	0.06644505684615379	14.290384005077753	3.8369727793251385	insig
MW0001710	1-Piperidinecarboxylic acid, 4-[6-[4-[(methoxycarbonyl)amino]phenyl]-4-(4-morpholinyl)-1H-pyrazolo[3,4-d]pyrimidin-1-yl]-, methyl ester	C24H29N7O5	460.1946	495.223	0.5482	2.8684	MS2-Search-DB	1062169-56-5	--	--	96508	44219749	Benzenoids	Benzene and substituted derivatives	rp	149.71	74.03	136.37	844.9	678.11	601.66	1.4148756554529214	0.009094743763966684	5.900058315514704	2.560729213980936	up
MEDP0457	5-Aminolevulinate	C5H9NO3	132.0651	131.0582	0.6151	1.9411	MS2-Search-Local	106-60-5	HMDB0001149	C00430	--	137	Organic acid And Its derivatives	Organicacid and Its derivatives	rp	115797.14	84600.4	85410.5	161675.85	177600.0	7594.78	0.2589114827729642	0.7454755826766146	1.2136489582308458	0.2793511897518034	insig
MW0009502	p-Phenylenediamine	C6H8N2	109.0737	108.0687	0.6004	1.1509	MS2-Search-DB	106-50-3	--	C19499	73191	7814	Benzenoids	Benzene and substituted derivatives	rp	16703.57	98.14	78.99	29.86	12667.93	14366.2	0.334417736461178	0.6606701649324969	1.6032504576232032	0.6809998189708922	insig
MW0052879	Farnesol	C15H26O	205.2054	222.1984	0.684	11.6637	MS2-Search-DB	106-28-5	HMDB0004305	C01126	--	445070	Lipids and lipid-like molecules	Prenol lipids	rp	64.67	1330.61	1411.05	44.98	1366.76	1090.07	0.12120270310506985	0.8725265440108932	0.8914881713839784	-0.16571243915586678	insig
MW0009137	N-Oleoyldopamine	C26H43NO3	494.23800000000006	417.3243	0.5144	7.7017	MS2-Search-DB	105955-11-1	--	C12272	43428	5282106	Benzenoids	Phenols	rp	83781.48	135778.75	105542.21	75600.24	150217.34	101901.22	0.021157638904245917	0.9755538981407172	1.008047801794413	0.01156405329873335	insig
MW0009617	Pyrimidifen	C20H28ClN3O2	378.1745	377.18699999999995	0.5213	1.1635	MS2-Search-DB	105779-78-0	--	C18603	--	6451139	Benzenoids	Phenols	rp	200.22	64.63	37.28	34036.22	16435.46	55450.48	1.233333546878947	0.08914509420226695	350.584715188826	8.453619288547669	insig
MW0006482	Carbamic acid, N-[4-[3-[[[7-(hydroxyamino)-7-oxoheptyl]amino]carbonyl]-5-isoxazolyl]phenyl]-, 1,1-dimethylethyl ester	C22H30N4O6	485.1585	446.2165	0.6169	6.5712	MS2-Search-DB	1045792-66-2	--	--	64797	24951314	Benzenoids	Benzene and substituted derivatives	rp	20.76	1.53	1.69	240.48	91.1	415.65	1.1555588867582314	0.12318868862732195	31.16055045871559	4.961648814071436	insig
MW0063314	Resmethrin	C22H26O3	423.1438	338.1882	0.5118	7.272	MS2-Search-DB	10453-86-8	--	C10991	--	5053	Lipids and lipid-like molecules	Prenol lipids	rp	12147.41	13.47	16.55	63197.91	140276.96	3500.85	0.918789184088006	0.2418209456667734	16.996666784370756	4.087179942123527	insig
MEDN0403	Urocanic Acid	C6H6N2O2	139.049	138.0429	0.8909999999999999	0.8544	MS2-Search-Local	104-98-3	HMDB0000301	C00785	--	736715	Organic acid And Its derivatives	Organicacid and Its derivatives	rp	6089.34	4970.22	5901.29	5705.25	5187.76	7778.93	0.4637766512772988	0.56044785763908	1.1008846844350373	0.138663357270472	insig
MW0004175	3-Phenylpropanal	C9H10O	135.0789	134.0732	0.703	11.5806	MS2-Search-DB	104-53-0	HMDB0033716	--	89494	7707	Benzenoids	Benzene and substituted derivatives	rp	4774.31	5956.51	5304.47	5412.39	3696.04	6182.92	0.2157989706179729	0.7808041652727995	0.9536060775951042	-0.06853466436373867	insig
MW0127050	γ-Octalactone	C8H14O2	107.0841	142.0994	0.5537	11.8363	MS2-Search-DB	104-50-7	HMDB0035422	--	--	7704	Organoheterocyclic compounds	Lactones	rp	51137.74	84824.24	111689.04	27554.85	88323.79	68809.77	0.5606230444683521	0.4493590460531158	0.745760748330453	-0.4232152292309347	insig
MW0006918	DL-Octopamine	C8H11NO2	171.1107	153.079	0.6031	1.8788	MS2-Search-DB	104-14-3	HMDB0004825	--	--	4581	Benzenoids	Phenols	rp	323047.01	296326.04	283010.14	96666.21	126392.35	179099.47	1.3907199571644124	0.009240010482560365	0.4456621471417259	-1.165977665796878	down
MW0000044	(S)-2-Propylpiperidine	C8H17N	128.1413	127.1361	0.6693	1.0207	MS2-Search-DB	10388-95-1	HMDB0030285	C06523	--	441072	Alkaloids and derivatives	--	rp	198336.28	518007.62	548939.81	52510.78	345752.49	98637.92	0.9684279965187071	0.15375368632916614	0.3927191870667488	-1.3484300094630632	insig
MW0119302	3-[[(4-Carbamoylphenyl)carbamoylamino]methyl]-N-(1,2,3,4-tetrahydroisoquinolin-7-yl)benzamide	C25H25N5O3	444.1918	443.1957	0.6625	1.1505	MS2-Search-DB	1038549-25-5	--	--	64836	44819541	Organoheterocyclic compounds	Tetrahydroisoquinolines	rp	30.01	104.02	223.05	319835.0	308378.07	327727.22	1.4604138164856708	0.0003104457052530286	2677.103982300885	11.386457460934913	up
MW0118768	2-Methylimidazole	C4H6N2	124.086	82.0531	0.5144	11.542	MS2-Insilico	103639-04-9	--	C19261	--	59774	--	--	rp	20823.05	28445.13	1963.65	21812.58	8525.5	16363.33	0.1311426109027682	0.8744912231881012	0.9115702093795984	-0.13357431758844773	insig
MW0126215	Pranlukast	C27H23N5O4	482.1718	481.175	0.5497	1.6008	MS2-Search-DB	103177-37-3	--	--	45015	4887	Organoheterocyclic compounds	Benzopyrans	rp	3.29	0.83	3.71	874.62	3378.41	34.22	0.8414861451656392	0.2913961795381902	547.5415070242657	9.096824523818766	insig
MEDP1660	Bis(2-ethylhexyl) adipate	C22H42O4	371.3016	370.3083	0.8973	11.4068	MS2-Search-Local	103-23-1	HMDB0040270	C14240	--	7641	Organic acid And Its derivatives	Organic acid And Its derivatives	rp	29193.55	34203.69	172020.48	223983.84	209582.8	165255.96	1.1306120735780445	0.10879334557585156	2.543659840049424	1.3469057540004952	insig
MW0127108	Methamidophos	C2H8NO2PS	142.0036	141.0013	0.5591	5.5987	MS2-Search-DB	10265-92-6	HMDB0031803	C18667	--	4096	Organophosphorus compounds	Organothiophosphorus compounds	rp	26910.41	25640.58	23971.37	17358.96	18500.13	20822.13	1.3566402581036925	0.008227815158496616	0.7407144787484338	-0.4330105570450235	insig
MW0111333	Triethanolamine	C6H15NO3	337.1804	149.1052	0.6525	1.9537	MS2-Search-DB	102-71-6	HMDB0032538	C06771	--	7618	Organic nitrogen compounds	Organonitrogen compounds	rp	98.83	45564.92	54079.91	75918.68	50938.33	83888.49	1.0119766683126257	0.14653887615340272	2.1128711338645485	1.0792047785345684	insig
MW0139371	Pinosylvin	C14H12O2	195.06599999999997	212.0837	0.597	1.8585	MS2-Search-DB	102-61-4	--	C01745	--	5280457	Phenylpropanoids and polyketides	Stilbenes	rp	32569.85	34737.42	24791.02	128449.78	73587.21	102124.67	1.329738089959556	0.04249352951127229	3.3025766276442265	1.7235920358217758	up
MW0114022	Buprenorphine glucuronide	C35H49NO10	666.3032	643.3356	0.5773	6.5372	MS2-Search-DB	101224-22-0	HMDB0060928	--	--	131769995	Organic oxygen compounds	Organooxygen compounds	rp	0.09	0.08	0.07	717.29	148.64	270.16	1.0794066528459012	0.1599446620747972	4733.708333333333	12.208755102053445	insig
MW0009858	Tenovin-6	C25H34N4O2S	472.2557	454.2402	0.6932	3.1414	MS2-Search-DB	1011557-82-6	--	--	45456	24772043	Benzenoids	Benzene and substituted derivatives	rp	9.6	4.31	53.86	14146.37	144.03	22085.93	1.006830051572024	0.1998048647210752	536.7615464069648	9.068137510353232	insig
MW0110992	Dicyclohexylamine	C12H23N	228.1938	181.183	0.6117	6.5684	MS2-Search-DB	101-83-7	--	C14686	--	7582	Organic nitrogen compounds	Organonitrogen compounds	rp	14621.11	108202.25	9915.05	28320.92	11220.56	20325.27	0.516289459462882	0.5283551169022892	0.45101301123013304	-1.148759040638588	insig
MW0124667	Levofloxacin	C18H20FN3O4	430.1194	361.1438	0.5712	5.0657	MS2-Search-DB	100986-85-4	HMDB0001929	C07660	--	149096	--	--	rp	1.39	2.69	1.02	941.36	860.83	961.09	1.4582267106152644	0.001107597794797058	541.8196078431373	9.08166879377274	up
MW0105627	Angiotensin III, human	C46H66N12O9	948.5011	930.5076	0.5702	3.3168	MS2-Search-DB	100900-06-9	HMDB0001036	C15848	58017	3082042	Organic acids and derivatives	Carboxylic acids and derivatives	rp	54.59	6199.3	5625.87	21256.26	2843.6	3647.55	0.5651012802056835	0.4771264883257682	2.3356877580018454	1.2238474231515486	insig
MEDP1884	Pro-His	C11H16N4O3	235.1074	252.1222	0.7795	1.1503	MS2-Search-Local	100896-87-5	HMDB0029019	-	--	9856353	Amino acid and Its metabolomics	Small Peptide	rp	8000.63	818.04	6285.8	475.74	4920.23	11993.07	0.14291806466044846	0.8594845699151208	1.151251252112785	0.20320272540753206	insig
MW0137720	Colladonin	C24H30O4	383.2257	382.2144	0.565	2.6054	MS2-Search-DB	100785-98-6	HMDB0029488	--	--	375430	--	--	rp	123528.01	112695.99	15769.56	101541.58	279254.0	260394.86	1.0213118696256491	0.13546166009798594	2.5444715333201366	1.3473660510252314	insig
MEDN1034	1-methylnicotinamide chloride	C7H9ClN2O	201.0855	172.04	0.5845	1.3365	MS2-Search-DB	1005-24-9	-	-	--	70495	Heterocyclic compounds	Heterocyclic compounds	rp	3806.99	15410.75	29.35	3399.33	15540.89	18232.77	0.6077700569611265	0.409895458026926	1.9313563764704171	0.9496143968771203	insig
MW0012368	14,15-Leukotriene E4	C23H37NO5S	440.272	439.2392	0.6926	2.3045	MS2-Search-DB	1000852-57-2	--	--	45337	52921882	Lipids and lipid-like molecules	Fatty Acyls	rp	7757.8	12874.49	32455.1	1793.57	25205.45	30937.35	0.10753889308665143	0.8966827142018263	1.0913395817726206	0.12610008123131938	insig
MW0009424	Phenylhydrazine	C6H8N2	155.0797	108.0687	0.6648	1.1674	MS2-Search-DB	100-63-0	HMDB0012973	C02304	--	7516	Benzenoids	Benzene and substituted derivatives	rp	104.02	170906.62	142341.39	27572.77	14384.72	12731.2	0.918879749089256	0.24356674311149326	0.17452795822002493	-2.51846992977338	insig
MW0006323	Benzylamine	C7H9N	221.9449	107.0735	0.5755	1.0701	MS2-Search-DB	100-46-9	HMDB0033871	C15562	--	7504	Benzenoids	Benzene and substituted derivatives	rp	81.59	8616.18	8831.22	38578.32	33845.05	37380.32	1.4315146269167	0.00270721325552004	6.264119609857727	2.647111760346243	up
MW0128965	{[4-(5,7-dihydroxy-4-oxo-3,4-dihydro-2H-1-benzopyran-2-yl)-5-hydroxy-13,13-dimethyl-8-oxatetracyclo[7.4.1.0(2),.0(1)(2),(1)]tetradeca-2(7),3,5-trien-9-yl]methoxy}sulfonic acid	C25H26O10S	536.1519999999999	518.1247	0.5074	1.3527	MS2-Insilico	-	HMDB0132769	--	--	--	--	--	rp	17983.36	8180.7	2862.54	620.11	1573.57	162938.04	0.5690250923476257	0.4891399287474723	5.688979074366271	2.5081697744122606	insig
MW0062156	pregn-5-ene-3,20-dione	C21H30O2	383.2173	1507.1444	0.7682	7.632999999999999	MS2-MetDNA	-	HMDB0062521	--	--	150901	Lipids and lipid-like molecules	Steroids and steroid derivatives	rp	19.05	5.68	5.78	78.45	70.39	7.43	0.9825568262691038	0.19921744899482974	5.1219272369714846	2.3566867578932023	insig
MEDP1358	mycosporine-glutaminol	C13H21NO7	304.1179	303.1318	0.5255	1.8787	MS2-Search-Local	-	-	-	--	--	Amino acid and Its metabolomics	Amino acid derivatives	rp	6.29	8.59	12.74	85.76	2241.16	64.56	0.6955975654073234	0.38907575237278413	86.58508327299057	6.436046596262975	insig
MW0149444	gamma-L-Glutamyl-L-2-aminobutyrate	C9H16N2O5	255.0951	232.1059	0.9385	1.2063	MS2-MetDNA	-	--	C21015	--	7014903	Organic acids and derivatives	Carboxylic acids and derivatives	rp	5920.77	201.66	208.52	338.44	5487.12	615.95	0.003886338150421183	0.9891073635967688	1.0174634138636385	0.024976918730866923	insig
MW0149437	gamma-Glutamyl-gamma-aminobutyraldehyde	C9H16N2O4	239.1021	216.111	0.8336	1.2433	MS2-MetDNA	-	--	C15700	--	23724544	--	--	rp	23.27	3973.36	350.84	14992.12	18688.86	17217.69	1.4280273684831593	0.0008252118844725928	11.70765295677716	3.5493799814011613	up
MW0169127	esculetin	C9H6O4	225.0397	178.0266	0.5296	6.7053	MS2-Search-DB	-	--	C09263	--	5281416	--	--	rp	107.09	42.11	34.58	3.68	159.81	8.26	0.0586571598338545	0.9479685503442629	0.9345412993796932	-0.09766967372728903	insig
MW0148239	delta-(L-2-Aminoadipyl)-L-cysteinyl-D-valine;N-[L-5-Amino-5-carboxypentanoyl]-L-cysteinyl-D-valine;L-delta-(alpha-Aminoadipoyl)-L-cysteinyl-D-valine;ACV	C14H25N3O6S	407.17900000000003	363.1464	0.8248	5.8382	MS2-MetDNA	-	--	C05556	--	440722	Organic acids and derivatives	Carboxylic acids and derivatives	rp	121.23	125.21	170.25	14965.76	8563.53	7723.42	1.3345107631277768	0.046102565742639344	75.0023038709832	6.2288630069251205	up
MW0160144	butanedioate	C4H4O4-2	119.0334	116.01100000000001	0.8804	1.1703	MS2-MetDNA	-	--	--	--	160419	Organic acids and derivatives	Carboxylic acids and derivatives	rp	25.07	407.65	350.43	188.02	51269.45	53540.45	1.0321676502109982	0.18426344211132054	134.07127625614504	7.066856373761652	insig
MW0161572	[3-[(9Z,12Z)-octadeca-9,12-dienoyl]oxy-2-[(Z)-octadec-9-enoyl]oxypropyl] 2-(trimethylazaniumyl)ethyl phosphate	C44H82NO8P	784.5934	783.5778	0.6678	10.8945	MS2-MetDNA	-	--	--	--	14818934	--	--	rp	11177.2	17382.74	64607.29	37778.02	39124.7	4098.99	0.14055149150651686	0.8533276114011453	0.8694227573364582	-0.20187023590955427	insig
MW0000925	[2-[4-Methyl-2-(2-methylpropanoyloxy)phenyl]oxiran-2-yl]methyl 2-methylpropanoate	C18H24O5	321.1712	320.1624	0.5589	1.2874	MS2-Search-DB	-	HMDB0032698	--	--	11472669	Benzenoids	Phenol esters	rp	17.31	31.16	30.45	8447.71	3458.25	3744.83	1.2399474224514004	0.08491963383849505	198.3120881905727	7.631628810059911	insig
MW0011745	[(E)-[3,5,14-Trihydroxy-13-methyl-17-(5-oxo-2H-furan-3-yl)-2,3,4,6,7,8,9,11,12,15,16,17-dodecahydro-1H-cyclopenta[a]phenanthren-10-yl]methylideneamino]urea	C24H35N3O6	444.2569	461.2526	0.5969	2.3409999999999997	MS2-Search-DB	-	--	--	44254	16725077	Lipids and lipid-like molecules	Steroids and steroid derivatives	rp	620.7	259.84	11619.89	32529.53	153576.46	41411.82	0.9840078112386496	0.2062036018526452	18.200798692524977	4.185929855446636	insig
MW0167143	[(2S)-3-tetradecanoyloxy-2-[(Z)-tetradec-9-enoyl]oxypropyl] (6Z,9Z,12Z,15Z)-octadeca-6,9,12,15-tetraenoate	C49H84O6	792.6188	768.6268	0.9578	10.5537	MS2-MetDNA	-	--	--	--	131753437	Lipids and lipid-like molecules	Glycerolipids	rp	7652.93	1407.23	2907.63	1135.53	5848.52	7458.08	0.22193564168800933	0.7730143101475081	1.2067499513276887	0.271126768593741	insig
MW0167446	[(2S)-2-pentadecanoyloxy-3-[(Z)-tetradec-9-enoyl]oxypropyl] (9Z,12Z)-octadeca-9,12-dienoate	C50H90O6	825.6405	786.6737	0.8541	10.3426	MS2-MetDNA	-	--	--	--	131758597	Lipids and lipid-like molecules	Glycerolipids	rp	1118.6	19335.66	26881.84	780.15	1659.28	1227.11	1.0022989844913148	0.19715866575491447	0.07745758522565227	-3.690449664360957	insig
MW0163756	[(2S)-2-azaniumyl-2-carboxyethyl] [(2R)-2,3-bis[[(Z)-octadec-9-enoyl]oxy]propyl] phosphate	C42H78NO10P	788.5509	787.5363	0.6829999999999999	7.8501	MS2-MetDNA	-	--	--	--	44825325	Lipids and lipid-like molecules	Glycerophospholipids	rp	560.58	588.89	810.88	15640.01	23813.61	679.83	0.9961377762629092	0.2010580493894418	20.472594179610784	4.355622019570506	insig
MW0167111	[(2S)-1-[(Z)-hexadec-9-enoyl]oxy-3-tetradecanoyloxypropan-2-yl] hexadecanoate	C49H92O6	815.655	776.6894	0.9037	11.077	MS2-MetDNA	-	--	--	--	131753273	Lipids and lipid-like molecules	Glycerolipids	rp	1378.87	3308.01	2105.79	2216.32	2790.37	11435.44	0.6885632441117606	0.3939059801336009	2.4205695256798867	1.2753465331217433	insig
MW0166741	[(2R,3S,4R,5R,6R)-6-[(2S,3S,4S,5R)-3,4-dihydroxy-2,5-bis(hydroxymethyl)oxolan-2-yl]oxy-4,5-dihydroxy-2-(hydroxymethyl)oxan-3-yl] 2-methylbutanoate	C17H30O12	444.20599999999996	426.1737	0.8184	2.6097	MS2-MetDNA	-	--	--	--	122706131	Lipids and lipid-like molecules	Saccharolipids	rp	88919.15	35.51	47.97	3213.08	26497.76	33462.11	0.20504787924211712	0.8035791216300481	0.7097874523483183	-0.4945410242851557	insig
MW0166865	[(2R,3R,4R,5R,6R)-3-hydroxy-2-[(2S,3S,4R,5R)-4-hydroxy-2,5-bis(hydroxymethyl)-3-(3-methylbutanoyloxy)oxolan-2-yl]oxy-6-(hydroxymethyl)-5-(3-methylbutanoyloxy)oxan-4-yl] 2-methylbutanoate	C27H46O14	579.2944	594.2888	0.7099	3.7378	MS2-MetDNA	-	--	--	--	122706555	Lipids and lipid-like molecules	Saccharolipids	rp	164.89	116.15	287.65	2905.75	4264.43	1518.53	1.257409735037564	0.07551121780486231	15.27846454131425	3.9334276572440428	insig
MW0116133	[(1R,4Br,5R,10aS,12aR)-1-(furan-3-yl)-4b,7,7,10a,12a-pentamethyl-3-oxo-1,5,6,6a,8,9,10,10b,11,12-decahydronaphtho[2,1-f]isochromen-5-yl] acetate	C28H38O5	496.305	454.2719	0.5556	3.5865	MS2-Search-DB	-	--	--	43686	6708592	Organoheterocyclic compounds	Naphthopyrans	rp	7568.75	39.97	6002.0	13111.84	11492.75	349.78	0.5502605806030072	0.4700038222996856	1.8334349689068616	0.8745490952290546	insig
MW0103715	Zeatin riboside	C15H21N5O5	370.19699999999995	351.1543	0.6736	3.0603	MS2-MetDNA	-	HMDB0030388	C16431	--	6440982	Nucleosides, nucleotides, and analogues	Purine nucleosides	rp	6448.24	4356.58	5859.6	207.11	9249.9	1945.78	0.4347578623900607	0.5946367495493055	0.6842596381992293	-0.5473842439463072	insig
MEDP1613	Val-Val	C10H20N2O3	471.2324	216.1474	0.5684	2.0187	MS2-Search-DB	-	-	-	--	107475	Amino acid and Its metabolomics	Amino acid and Its metabolomics	rp	42888.19	65.27	110.96	171328.09	89303.22	56620.78	1.13344435359594	0.10013697422726868	7.366918908927603	2.8810613623026584	insig
MW0159290	Val-Nap-OH	C23H22N2O6	423.1407	422.1478	0.5732	6.8796	MS2-Search-DB	-	--	--	65322	--	--	--	rp	8.25	18.84	16.71	3454.17	2966.98	8953.32	1.1714820774554633	0.11685854721562905	351.01529680365303	8.455390092503716	insig
MW0159253	Val-Asn	C9H17N3O4	487.2618	231.1219	0.5638	1.4496	MS2-Search-Local	-	--	--	--	--	--	--	rp	77914.29	63957.29	13.99	1541.44	56547.67	35754.38	0.3985033883112066	0.6124475314522901	0.6614026359410615	-0.5963992996584261	insig
MW0159244	Val Val Phe	C19H29N3O4	427.208	363.2158	0.5338	2.1343	MS2-Search-DB	-	--	--	19948	--	--	--	rp	61862.16	48304.05	3801.48	13579.6	134522.82	44266.27	0.4437180120241671	0.5646755950960555	1.6879230420481453	0.7552491283421959	insig
MW0159240	Val Val His Ala Glu	C24H39N7O8	554.2751	553.286	0.5839	1.1739	MS2-Search-DB	-	--	--	264508	--	--	--	rp	1.13	3.12	256.23	59.9	72.57	23.83	0.2820943749128979	0.7233548148853113	0.6000460687960687	-0.7368548263792205	insig
MW0159232	Val Val Asn	C14H26N4O5	331.1835	330.1903	0.6729	2.3621	MS2-Search-DB	-	--	--	15823	--	--	--	rp	39.24	72.82	163.9	35125.73	25350.03	17264.59	1.3555334167198394	0.03773602231655333	281.7087621394405	8.138060627106755	up
MW0159227	Val Tyr Ser Lys	C23H37N5O7	496.2531	495.2693	0.7089	2.2372	MS2-Search-DB	-	--	--	247387	--	--	--	rp	108377.59	512.5	76343.38	66548.45	38502.99	133881.68	0.3043321494969197	0.6969456653951002	1.289902521396376	0.3672620445541728	insig
MW0159225	Val Tyr Pro Glu Leu	C30H45N5O9	620.3328	619.3217	0.5738	10.4946	MS2-Search-DB	-	--	--	264694	--	--	--	rp	10470.39	1370.96	3063.37	1648.28	20309.8	17179.08	0.7771143350921615	0.2998451642498137	2.6258232291515706	1.3927697970341435	insig
MW0159223	Val Tyr Lys Val Leu	C31H52N6O7	621.3825	620.3897	0.6956	10.0993	MS2-Search-DB	-	--	--	264891	--	--	--	rp	46.92	121.62	35.16	111.82	31.15	125.45	0.3813071141211544	0.6183433034530208	1.3177221404025523	0.3980461905854042	insig
MW0159213	Val Tyr Gln Lys	C25H40N6O7	537.2859	536.2958	0.7559999999999999	2.7047	MS2-Search-DB	-	--	--	247347	--	--	--	rp	156.31	202.24	263148.69	1725328.37	1803411.08	1646083.2	1.4511818931981109	0.00047587904439698496	19.638256049435302	4.29559491351438	up
MW0159212	Val Tyr Gln His Val	C30H44N8O8	662.3287	644.3282	0.6361	4.0006	MS2-Search-DB	-	--	--	264369	--	--	--	rp	39.93	51.99	7407.98	375.32	12155.47	1910.91	0.3695763687716957	0.6335041061169786	1.9255856744756596	0.9452973139380292	insig
MW0159209	Val Tyr Asn	C18H26N4O6	412.2206	394.1852	0.5767	2.2041	MS2-Search-DB	-	--	--	23417	--	--	--	rp	234.94	146.01	338.89	66973.48	114737.91	125296.75	1.3789219913183346	0.029521741269414987	426.49497110468985	8.736384920286406	up
MW0159206	Val Trp Val	C21H30N4O4	403.2243	402.2267	0.5662	10.2351	MS2-Search-DB	-	--	--	21357	--	--	--	rp	951997.63	885585.67	610869.69	667982.44	1747406.9	2197288.69	0.8948868806834704	0.2497337754152663	1.8839152921616844	0.9137340974742232	insig
MW0159199	Val Trp His	C22H28N6O4	463.2304	440.2172	0.5751	1.7065	MS2-Search-DB	-	--	--	19287	--	--	--	rp	1989.63	2331.01	256.79	4255.74	37060.63	54611.1	1.0500970947305577	0.1749073630874862	20.956621947249875	4.389334278713323	insig
MW0159195	Val Thr Val Leu Val	C25H47N5O7	530.3551	529.3475	0.5836	7.8532	MS2-Search-DB	-	--	--	264340	--	--	--	rp	5.07	13.82	42.02	123.93	16.48	32.24	0.6843495390351845	0.3846462139444373	2.834509932687572	1.5030993246570734	insig
MW0159193	Val Thr Tyr Lys	C24H39N5O7	527.2932	509.2849	0.5806	3.4905	MS2-Search-DB	-	--	--	246267	--	--	--	rp	1.12	1.0	1.34	137.26	83.24	32.69	1.180856052640406	0.11022204185174936	73.17630057803468	6.1933045770766535	insig
MW0159187	Val Thr Pro Tyr Met	C28H43N5O8S	610.2574	609.2832	0.6962	1.6611	MS2-Search-DB	-	--	--	264493	--	--	--	rp	65.83	6.28	13.7	117080.76	56082.57	190852.97	1.2324890440923608	0.08952360052333669	4242.119799557161	12.050569648525968	insig
MW0159185	Val Thr Phe Glu Ser	C26H39N5O10	582.2655	581.2697	0.6483	1.8627	MS2-Search-DB	-	--	--	264794	--	--	--	rp	56.58	279507.54	280028.65	526092.74	655919.25	643987.5	1.317410640964216	0.030062962687640707	3.2630862796887103	1.7062371344213136	up
MW0159183	Val Thr Lys Arg	C21H42N8O6	503.3172	502.3227	0.7522	10.7732	MS2-Search-DB	-	--	--	246053	--	--	--	rp	497.46	3331.92	630.83	749.44	217.97	213.65	0.7370377546748008	0.35792499924103194	0.2647991910694788	-1.9170293799999127	insig
MW0159182	Val Thr Leu Asp Met	C24H43N5O9S	578.2606	577.2781	0.6412	3.1747	MS2-Search-DB	-	--	--	264496	--	--	--	rp	437.96	736.61	30406.39	116424.94	132987.41	71287.79	1.3395835219273444	0.01832070104887988	10.154857230432514	3.3440980514692464	up
MW0159161	Val Ser Phe	C17H25N3O5	703.3365	351.1794	0.5454	3.2289	MS2-Search-DB	-	--	--	22233	--	--	--	rp	24.94	43.06	33.41	28883.43	4984.21	35463.62	1.14291040081453	0.13028358667063838	683.6728133320187	9.41716224658818	insig
MW0159158	Val Ser His	C14H23N5O5	388.1666	341.1699	0.5518	1.1471	MS2-Search-DB	-	--	--	16886	--	--	--	rp	143.95	235.96	456.14	227535.9	314696.51	302931.11	1.4343093680254364	0.009280835919853002	1010.9006877579093	9.981425556564924	up
MW0159157	Val Ser Gly Pro Glu	C20H33N5O9	975.427	487.2278	0.7027	2.1125	MS2-Search-DB	-	--	--	264407	--	--	--	rp	10.91	15491.74	18242.02	52250.08	2424.37	40329.79	0.7888332794493356	0.3067566419266401	2.8153850667379468	1.49333225654376	insig
MW0159155	Val Ser Glu Ile Asn	C23H40N6O10	561.2667	560.2806	0.752	2.6722	MS2-Search-DB	-	--	--	264911	--	--	--	rp	36.36	42.12	309.49	194199.82	159688.96	215741.88	1.440932897033374	0.007319334391065051	1468.2337809624453	10.519865985664946	up
MW0159146	Val Pro Trp	C21H28N4O4	469.1861	400.2111	0.6759999999999999	2.4007	MS2-Search-DB	-	--	--	21963	--	--	--	rp	27.01	336.62	180.13	116242.02	131181.78	118644.2	1.4565849554238364	0.0014369112622625699	673.216124760924	9.394925922048678	up
MW0159145	Val Pro Ser	C13H23N3O5	343.1811	301.1638	0.6454	2.1402	MS2-Search-DB	-	--	--	20939	--	--	--	rp	78602.6	16650.93	16280.53	192128.21	364117.45	203757.34	1.278394421026647	0.04640145203727882	6.814088898046031	2.7685207692619	up
MW0159140	Val Pro Glu Pro Lys	C26H44N6O8	569.3056	568.3221	0.5938	2.7359	MS2-Search-DB	-	--	--	264417	--	--	--	rp	432.32	303.58	40031.22	284092.79	22767.74	303330.82	1.0564609140860937	0.16834764600387206	14.967732574682731	3.9037837824813137	insig
MW0159135	Val Pro Asp	C14H23N3O6	393.1638	329.1587	0.5789	2.0883	MS2-Search-DB	-	--	--	21572	--	--	--	rp	180048.93	120.6	78.69	312593.1	230796.83	235798.5	1.2187893426001262	0.062259091644093226	4.322863382506634	2.11198724278144	insig
MW0159131	Val Phe Tyr	C23H29N3O5	450.1795	427.2107	0.5725	2.1576	MS2-Search-DB	-	--	--	20344	--	--	--	rp	69.1	241.54	75.52	4176.65	2756.16	1370.17	1.2424872840847592	0.08202368515970218	21.501398384089494	4.4263585861525945	insig
MW0159127	Val Phe Phe Asn Gly	C29H38N6O7	583.2513	582.2802	0.6211	3.3797	MS2-Search-DB	-	--	--	264507	--	--	--	rp	120.47	67.71	33.15	12312.79	2714.34	2330.52	0.9614205716790534	0.2223361810066755	78.42429855871323	6.2932288152853255	insig
MW0159083	Val Lys Ala Ala Trp	C28H43N7O6	574.3378	573.3275	0.595	3.1273	MS2-Search-DB	-	--	--	264316	--	--	--	rp	252.22	246.89	167.64	2527.37	2199.91	1877.66	1.4342009433712932	0.007831981323240651	9.906171728533932	3.3083276310426704	up
MW0159076	Val Leu Ser Pro Ala	C22H39N5O7	486.2753	485.2849	0.7069	3.1437	MS2-Search-DB	-	--	--	264319	--	--	--	rp	21.99	14.01	48.3	602.14	190.44	359.39	1.2131247970814332	0.09556008934052272	13.665124555160144	3.772426704715032	insig
MW0159070	Val Leu Lys Asp Ser	C24H44N6O9	583.283	560.317	0.5314	3.9474	MS2-Search-DB	-	--	--	264548	--	--	--	rp	100.97	91.22	50.86	1994.94	1625.85	4759.66	1.1837384195180172	0.11113794288777064	34.48035383665912	5.107702674296222	insig
MW0159061	Val Leu Glu Ser Phe	C28H43N5O9	594.2932	593.3061	0.6624	2.3928	MS2-Search-DB	-	--	--	264550	--	--	--	rp	51.84	53233.89	261.63	106825.56	160201.08	11902.82	0.9088935529664552	0.2188707779373216	5.209023563439915	2.3810129632512234	insig
MW0159060	Val Leu Gln Glu	C21H37N5O8	488.2539	487.2642	0.5882	8.477	MS2-Search-DB	-	--	--	243342	--	--	--	rp	368.91	10.16	12.74	2.06	185.6	7.37	0.3547192073149179	0.6574099170061551	0.4977667747122329	-1.0064581593808342	insig
MW0159057	Val Leu Asp Glu	C20H34N4O9	475.2606	474.2326	0.5802	2.8785	MS2-Search-DB	-	--	--	243122	--	--	--	rp	16582.16	325.3	16346.21	86818.94	131423.9	86154.95	1.3769962853566566	0.017280176093427156	9.153810391454536	3.1943724088119305	up
MW0159050	Val Ile Tyr	C20H31N3O5	411.2513	393.2264	0.5667	3.0334	MS2-Search-DB	-	--	--	19460	--	--	--	rp	107.35	82.71	157.71	570.03	1611.36	697.76	1.1502668071294022	0.1229810667079652	8.278891221209419	3.0494375627999912	insig
MW0159049	Val Ile Trp	C22H32N4O4	485.2156	416.2424	0.5251	2.892	MS2-Search-DB	-	--	--	19631	--	--	--	rp	7084.44	9025.13	67.09	88972.87	44583.68	40371.83	1.2515855238760143	0.0732690437947289	10.751810324257297	3.4265076873477858	insig
MW0159048	Val Ile Thr	C15H29N3O5	701.4257	331.2107	0.5524	4.0172	MS2-Search-DB	-	--	--	21085	--	--	--	rp	19772.47	25075.04	11.98	27.56	29.96	60.52	1.0273468318230303	0.18966682831004547	0.0026313272843717125	-8.569993582652213	insig
MW0159043	Val Ile Lys Asp	C21H39N5O7	456.2545	473.2849	0.5562	3.1445	MS2-Search-DB	-	--	--	242441	--	--	--	rp	98342.09	19.92	212.09	119096.67	134552.57	181.45	0.6285435017323251	0.39230243107671975	2.575024169634823	1.364585973751644	insig
MW0159042	Val Ile Leu Asp	C21H38N4O7	476.2898	458.274	0.645	3.3548	MS2-Search-DB	-	--	--	242461	--	--	--	rp	42.34	53.77	51.5	26.32	31.46	20.53	1.353502339278367	0.008221362726014855	0.5305196124923786	-0.914522008549435	insig
MW0159039	Val Ile Gly	C13H25N3O4	613.2965	287.1845	0.5285	2.4546	MS2-Search-DB	-	--	--	17526	--	--	--	rp	45083.25	37515.01	162.69	148740.03	139025.34	19230.3	0.9414424535827276	0.20773446205187346	3.709426607596941	1.8911961964664241	insig
MW0159036	Val Ile Asp Lys	C21H39N5O7	474.2705	473.2849	0.5720000000000001	3.9613	MS2-Search-DB	-	--	--	242327	--	--	--	rp	0.31	0.4	0.37	2.33	1.51	1.75	1.3897418374205013	0.0241112885593562	5.175925925925926	2.3718169706797214	up
MW0159032	Val His Val	C16H27N5O4	400.2024	353.2063	0.5715	2.0611	MS2-Search-DB	-	--	--	19585	--	--	--	rp	10239.69	6421.05	547.46	127039.06	4631.15	23691.8	0.7551504399728005	0.3494481684622429	9.028370776722724	3.1744656682810795	insig
MW0159029	Val His Phe Glu	C25H34N6O7	531.2437	530.2489	0.6451	2.6087	MS2-Search-DB	-	--	--	241962	--	--	--	rp	182.37	89.66	23460.39	61911.81	1116.34	16413.75	0.6230571781949075	0.4252393241741271	3.347399885894485	1.7430409080414762	insig
MW0159026	Val His Leu Asp	C21H34N6O7	483.2337	482.2489	0.7272	1.1585	MS2-Search-DB	-	--	--	242061	--	--	--	rp	46064.1	35563.05	24094.03	17510.8	33280.9	27713.33	0.7375307862473395	0.3175617682280335	0.7425667212568002	-0.4294074338202052	insig
MW0159024	Val His Ile Glu	C22H36N6O7	497.2535	496.2645	0.7576	2.0419	MS2-Search-DB	-	--	--	242022	--	--	--	rp	216.93	26.18	62107.13	125407.68	123610.32	139323.56	1.3642027702250772	0.028702464923685538	6.228389177010385	2.6388590931326195	up
MW0159022	Val His His	C17H25N7O4	455.2061	391.1968	0.5604	2.5865	MS2-Search-DB	-	--	--	20786	--	--	--	rp	108510.57	45547.43	100711.73	167862.79	126684.72	187244.0	1.197523920289299	0.047600065358438436	1.891086158469454	0.9192150944166996	insig
MW0159005	Val Glu Val Ala Glu	C23H39N5O10	587.2951	545.2697	0.53	2.1355	MS2-Search-DB	-	--	--	264702	--	--	--	rp	60942.79	89.7	14.76	36051.73	283930.08	135906.46	0.9617786665238228	0.2031589523383637	7.467793717161706	2.900682076554724	insig
MW0159003	Val Glu Tyr His Gln	C30H42N8O10	675.2686	674.3024	0.6586	2.0641	MS2-Search-DB	-	--	--	264177	--	--	--	rp	63.81	49.3	29.96	19405.22	15348.61	2227.82	1.11348339951314	0.14137188280966978	258.4864052561683	8.013944595710445	insig
MW0158995	Val Glu Phe Asp	C23H32N4O9	550.2213	508.2169	0.5228	3.033	MS2-Search-DB	-	--	--	240761	--	--	--	rp	329.2	470.13	96.65	37968.78	34016.49	44944.67	1.4424635766661418	0.006703139757406884	130.50507823835355	7.027962136085173	up
MW0158992	Val Glu Leu Asp Asn	C24H40N6O11	589.3084	588.2755	0.7486	3.5487	MS2-Search-DB	-	--	--	264913	--	--	--	rp	22.36	30.27	36.07	17975.54	19524.0	249.06	1.0370885797632718	0.17944632938446586	425.57609921082303	8.733273319659268	insig
MW0158975	Val Gln Ser	C13H24N4O6	379.1751	332.1696	0.5087	1.5296	MS2-Search-DB	-	--	--	17595	--	--	--	rp	85.94	65.89	20.77	35653.64	52671.31	72869.08	1.357537073704302	0.03789188437139989	933.91674391657	9.867150133186744	up
MW0158972	Val Gln Met Met Thr	C24H44N6O8S2	609.247	608.2662	0.5466	6.7896	MS2-Search-DB	-	--	--	264761	--	--	--	rp	0.17	0.71	0.51	483.55	1282.27	443.45	1.170222391748451	0.11457229257984207	1589.4028776978414	10.634269146281335	insig
MW0158949	Val Asp Tyr Val Leu	C29H45N5O9	608.3028	607.3217	0.7715	2.3771	MS2-Search-DB	-	--	--	264185	--	--	--	rp	44.85	15716.09	29.92	40637.25	114170.33	88212.26	1.25991396506333	0.0648592949000414	15.389905299648024	3.943912449090944	insig
MW0158946	Val Asp Thr Asp Tyr	C26H37N5O12	612.2511	611.2439	0.5252	1.9177	MS2-Search-DB	-	--	--	264131	--	--	--	rp	19653.36	21.42	71.66	56357.58	32905.93	69314.84	1.2866319940344682	0.028811745543688125	8.0307311089999	3.00553133510431	up
MW0158945	Val Asp Thr	C13H23N3O7	667.2769999999999	333.1536	0.5267	2.7834	MS2-Search-DB	-	--	--	22320	--	--	--	rp	705.27	520.0	304.49	13554.47	15783.42	12088.17	1.4411493364318697	0.0059952025900669595	27.08010406861207	4.759161378075828	up
MW0158942	Val Asp Pro Val Asn	C23H38N6O9	543.2985	542.27	0.7475	1.7714	MS2-Search-DB	-	--	--	264318	--	--	--	rp	47.84	27770.65	25125.87	93325.27	5825.91	109070.96	0.9013772551559556	0.24429516745533303	3.932848371384601	1.9755745651090968	insig
MW0158935	Val Asp Gln Arg	C20H36N8O8	534.2883	516.2656	0.5566	3.5142	MS2-Search-DB	-	--	--	240553	--	--	--	rp	4409.71	20116.41	17855.15	20423.37	21402.16	19460.02	0.7890375159979638	0.3270103879933058	1.446052702054469	0.5321201329301659	insig
MW0110335	Val Asp	C9H16N2O5	233.1096	232.1059	0.6537	1.5525	MS2-Search-DB	-	--	--	23822	--	--	--	rp	527.05	1178.62	1564.21	31661.77	42138.38	45744.41	1.4279382359817396	0.011352357869185122	36.55931104505364	5.192166978159442	up
MW0158930	Val Asn Val Asp Glu	C23H38N6O11	575.2722	574.2599	0.5685	2.7674	MS2-Search-DB	-	--	--	264062	--	--	--	rp	30.68	43.97	320.49	29631.24	32988.84	603.97	1.0387950423294559	0.17854644498536312	160.00417573518249	7.321965746348794	insig
MW0158922	Val Asn Phe Asp	C22H31N5O8	494.2124	493.2173	0.5728	1.7719	MS2-Search-DB	-	--	--	243961	--	--	--	rp	117.81	134.89	294.74	18684.05	42878.71	30784.76	1.3281320151568443	0.04834158735747001	168.6897559549905	7.398228555328663	up
MW0110332	Val Asn	C9H17N3O4	463.2381	231.1219	0.5284	3.9859	MS2-Search-DB	-	--	--	23873	--	--	--	rp	252.24	164.0	13364.67	408.97	10621.04	5406.71	0.12749375193376233	0.8761789120161465	1.1927165912846105	0.2542512761247377	insig
MW0158878	Val Ala Phe Asp	C21H30N4O7	451.1945	450.2114	0.7593	3.5988	MS2-Search-DB	-	--	--	239561	--	--	--	rp	340.64	211.13	439.85	4061.92	3376.0	1952.93	1.3329155159530175	0.04444827648381653	9.470210362840604	3.243396472795685	up
MW0110293	Tyrosyl-Serine	C12H16N2O5	269.1135	1395.0192	0.9768	1.8166	MS2-MetDNA	-	HMDB0029114	--	--	18218253	Organic acids and derivatives	Carboxylic acids and derivatives	rp	329.32	19936.48	21144.26	22622.66	23539.69	57648.92	0.9033638878491094	0.21091043469723145	2.5069094321524767	1.3259098764492017	insig
MW0158706	TyrMe-Lys-OH	C22H27N3O7	446.1701	445.1849	0.5858	0.8223	MS2-Search-DB	-	--	--	65280	--	--	--	rp	29.14	56.07	62.35	564176.36	592588.03	56052.72	1.1029701305830464	0.14622632772558672	8219.145500135537	13.004772697206814	insig
MW0158705	TyrMe-Leu-OH	C22H26N2O7	453.1659	430.17400000000004	0.6085	7.3071	MS2-Search-DB	-	--	--	65240	--	--	--	rp	45.1	447.19	1834.28	1284.88	1624.96	7514.35	0.7976567465724348	0.31230353717823056	4.480497040707995	2.1636587854946647	insig
MW0158659	Tyr Val Arg Lys	C26H44N8O6	587.2962	564.3384	0.5103	3.5786	MS2-Search-DB	-	--	--	262567	--	--	--	rp	107.02	181.85	141.09	119631.01	85767.19	7688.53	1.064269613546691	0.16587257944838185	495.5966368964556	8.953022587202254	insig
MW0158658	Tyr Val Ala Glu	C22H32N4O8	481.2011	480.222	0.5905	3.4821	MS2-Search-DB	-	--	--	262282	--	--	--	rp	128.58	133.49	137.02	1668.56	10060.34	1587.37	0.8845681775515392	0.2652544195923015	33.3665839785512	5.060332087986258	insig
MW0158652	Tyr Tyr Leu	C24H31N3O6	440.2019	457.2213	0.5563	1.6147	MS2-Search-DB	-	--	--	20056	--	--	--	rp	3862862.34	2971479.99	22.68	12679900.34	12962176.66	14881545.77	1.4191038081456795	0.0027291534476979232	5.929391056916933	2.567883948906837	up
MW0158633	Tyr Thr Val Thr Leu	C28H45N5O9	596.3073	595.3217	0.715	2.5464	MS2-Search-DB	-	--	--	264343	--	--	--	rp	8.26	6.82	9793.18	549.22	6012.31	119.04	0.195224281774054	0.7991431556046859	0.6811167322236564	-0.5540260212196371	insig
MW0158613	Tyr Ser Val Glu	C22H32N4O9	497.2081	496.2169	0.5803	2.4423	MS2-Search-DB	-	--	--	261822	--	--	--	rp	113.48	251.16	38797.19	42331.03	44928.69	1011.54	0.5749121597769199	0.4420389272382328	2.2540126444550728	1.1724956086962304	insig
MW0158610	Tyr Ser Phe Val Phe	C35H43N5O8	644.2749	661.3112	0.5203	3.24	MS2-Search-DB	-	--	--	264114	--	--	--	rp	77.54	69.59	62.5	23513.14	12232.86	482.17	0.976675003195536	0.2127135522120131	172.81958689118923	7.4331229275850665	insig
MW0158607	Tyr Ser Leu	C18H27N3O6	785.3466	381.19	0.5365	3.7936	MS2-Search-DB	-	--	--	21735	--	--	--	rp	71.18	57.27	75.14	6377.64	55630.88	4288.2	0.7977992913797315	0.3195532957401919	325.63839088363864	8.347126984810236	insig
MW0158603	Tyr Ser Glu Lys	C23H35N5O9	543.2597	525.2435	0.5784	2.218	MS2-Search-DB	-	--	--	261547	--	--	--	rp	9700.63	9867.89	5562.44	507353.43	522337.43	424849.39	1.4486561897017192	0.003958036081168536	57.87841968631521	5.854953625916621	up
MW0158596	Tyr Pro Val	C19H27N3O5	360.1756	377.1951	0.6403	2.8833	MS2-Search-DB	-	--	--	20928	--	--	--	rp	13636.6	13905.23	3574.86	103.72	14003.75	12241.24	0.2129451389809909	0.7891202300899545	0.8467709772472587	-0.2399562725175339	insig
MW0158592	Tyr Pro Thr	C18H25N3O6	759.3225	379.1743	0.5275	2.8771	MS2-Search-DB	-	--	--	23152	--	--	--	rp	91.28	15.15	16.75	31052.92	2703.73	18806.23	1.067029083645885	0.16697915031679655	426.71602532878717	8.737132481771997	insig
MW0110216	Tyr Pro Lys	C20H30N4O5	407.223	406.2216	0.6935	2.7214	MS2-Search-DB	-	--	--	15704	--	--	--	rp	235.19	201.34	1200.54	6478.41	13123.69	8318.31	1.3272516151865572	0.04422788803642707	17.0551106550117	4.092132210197445	up
MW0158590	Tyr Pro Leu	C20H29N3O5	460.1876	391.2107	0.5306	1.1501	MS2-Search-DB	-	--	--	18094	--	--	--	rp	21947.72	24644.08	22230.41	132074.03	65954.1	88525.08	1.2888708101320194	0.06435958538178305	4.163673471107654	2.0578569322095945	insig
MW0158589	Tyr Pro Ile	C20H29N3O5	433.2341	391.2107	0.5858	3.5229	MS2-Search-DB	-	--	--	18692	--	--	--	rp	478.98	224.14	224.14	52191.81	20187.81	19702.84	1.192420001135644	0.1056801359735028	99.30597674870049	6.6338086441236745	insig
MW0158585	Tyr Pro Gln	C19H26N4O6	813.3402	406.1852	0.5349	1.6306	MS2-Search-DB	-	--	--	21996	--	--	--	rp	7.61	5086.2	6945.52	24936.8	32109.64	32698.52	1.4184895284532442	0.001529297467215532	7.454315148766584	2.8980758136940192	up
MW0158580	Tyr Phe Val	C23H29N3O5	428.1941	427.2107	0.623	1.6446	MS2-Search-DB	-	--	--	16267	--	--	--	rp	230855.09	191708.66	97.71	62492.65	563201.63	549390.64	0.8344812638954281	0.26511368378922545	2.7802036173347817	1.4751905473234987	insig
MW0158579	Tyr Phe Trp	C29H30N4O5	532.2575	514.2216	0.5768	1.8712	MS2-Search-DB	-	--	--	19901	--	--	--	rp	80975.79	31.0	179.02	115042.42	223105.5	183852.42	1.2698351836409387	0.025026385576688303	6.429699229458943	2.6847512522784323	up
MW0158578	Tyr Phe Thr Lys	C28H39N5O7	558.2811	557.2849	0.6558	2.1783	MS2-Search-DB	-	--	--	257407	--	--	--	rp	223442.39	40.95	176.18	1040471.38	1008067.78	782439.02	1.4146449751173622	0.0014373287791605675	12.657534899475774	3.6619245569530765	up
MW0158573	Tyr Phe Lys Ile Asp	C34H48N6O9	731.3182	684.3483	0.5208	2.1691	MS2-Search-DB	-	--	--	264893	--	--	--	rp	240.01	22.17	99.54	1017622.66	1316217.35	1068610.55	1.441484255308788	0.006547554637309779	9406.310295256	13.199413209250414	up
MW0158570	Tyr Phe His Glu	C29H34N6O8	595.2261	594.2438	0.7278	1.8028	MS2-Search-DB	-	--	--	257202	--	--	--	rp	98.0	127.01	222.12	7501.89	5917.1	3963.47	1.3724134260681398	0.031178651612102	38.87562901169682	5.280794113274374	up
MW0158566	Tyr Phe Glu	C23H27N3O7	475.1961	457.1849	0.5812	1.8002	MS2-Search-DB	-	--	--	17730	--	--	--	rp	42.17	24923.41	28414.19	92506.94	82498.71	72493.54	1.388925733972613	0.00602515719317435	4.636572806514528	2.2130588092411934	up
MW0158564	Tyr Phe Asp Arg	C28H37N7O8	600.2517	599.2704	0.631	3.8897	MS2-Search-DB	-	--	--	257133	--	--	--	rp	5.13	5.78	3.19	8704.0	45227.34	7255.39	0.9231065128322395	0.24241225785356735	4339.48439716312	12.083307921376676	insig
MW0158550	Tyr Lys Val Glu Ile	C31H50N6O9	651.3395	650.3639	0.6479	3.0954	MS2-Search-DB	-	--	--	264141	--	--	--	rp	47.89	98.53	6167.09	21011.14	16653.64	2640.49	1.0107933348053575	0.1676238017951599	6.383971831833638	2.6744542859331317	insig
MW0158548	Tyr Lys Tyr	C24H32N4O6	473.2138	472.2322	0.6017	1.9258	MS2-Search-DB	-	--	--	18151	--	--	--	rp	47.24	9880.88	837.8	324436.72	637105.84	582236.04	1.3667508311513137	0.033666634892271015	143.3949537057678	7.1638504439974975	up
MW0158508	Tyr Ile Tyr	C24H31N3O6	458.2163	457.2213	0.56	2.3169999999999997	MS2-Search-DB	-	--	--	20288	--	--	--	rp	11704.38	13946.19	22658.3	295132.04	40775.65	467487.99	1.0450451200917823	0.1792837144133766	16.630396860866338	4.055750691797102	insig
MW0158503	Tyr Ile Lys Lys	C27H46N6O6	551.3407	550.3479	0.7778	9.8959	MS2-Search-DB	-	--	--	258447	--	--	--	rp	20774.26	15852.14	33494.29	37367.0	23804.53	23071.51	0.469921076299629	0.5395336370119178	1.201400613713299	0.2647173059513065	insig
MW0158495	Tyr Ile Arg Asp	C25H39N7O8	566.318	565.286	0.6472	1.6923	MS2-Search-DB	-	--	--	258561	--	--	--	rp	6584.88	5826.0	5177.5	1811.62	800.93	4447.69	1.2171394878045572	0.06966530493731153	0.4014150251472847	-1.3168334764434673	insig
MW0158493	Tyr His Val	C20H27N5O5	464.1963	417.2012	0.5795	2.3719	MS2-Search-DB	-	--	--	21415	--	--	--	rp	2535.72	2123.6	75.99	28075.27	102246.67	106870.72	1.2201454872794824	0.09343501616418866	50.09020739930438	5.646456679997421	insig
MW0158488	Tyr His Phe Lys	C30H39N7O6	616.2664	593.2962	0.5288	2.0736	MS2-Search-DB	-	--	--	257967	--	--	--	rp	6.32	11.88	6.21	1791.3	1689.73	446.05	1.2138908899211205	0.09502859130114497	160.87996722654648	7.329840882633912	insig
MW0158481	Tyr His His	C21H25N7O5	456.1899	455.1917	0.5479999999999999	1.1673	MS2-Search-DB	-	--	--	21548	--	--	--	rp	3.51	38.73	30.97	112902.67	176024.31	145290.86	1.4162649386779176	0.015490461197234504	5931.127441606338	12.534090655843075	up
MW0158476	Tyr His Arg Arg	C27H42N12O6	631.3206	630.335	0.7051	3.7332	MS2-Search-DB	-	--	--	258173	--	--	--	rp	0.38	0.32	0.39	15.29	25.18	11.85	1.3210693834989045	0.050616135291970524	47.99999999999999	5.584962500721157	insig
MW0158460	Tyr Glu Ile	C20H29N3O7	424.1955	423.2006	0.6391	2.2494	MS2-Search-DB	-	--	--	15868	--	--	--	rp	31029.63	239.86	280.66	156077.71	28374.13	168872.99	1.111456431029374	0.1330407517536653	11.198832018231295	3.4852763691904936	insig
MW0158444	Tyr Gln Thr Lys	C24H38N6O8	539.2604	538.2751	0.7487	2.1277	MS2-Search-DB	-	--	--	261007	--	--	--	rp	20.94	160.05	104.43	92967.23	28232.82	166127.87	1.126607605794913	0.13825304741632038	1006.6846051432976	9.975396041624423	insig
MW0158433	Tyr Gln Gln	C19H27N5O7	506.1658	437.191	0.5547	1.8636	MS2-Search-DB	-	--	--	20796	--	--	--	rp	64.33	51.28	78.93	51390.01	198942.4	159828.47	1.2267571615144135	0.0903840618968676	2108.3627017579934	11.041907359899113	insig
MW0158430	Tyr Gln Asn Glu	C23H32N6O10	553.2130000000001	552.2180000000001	0.5731	1.5992	MS2-Search-DB	-	--	--	260902	--	--	--	rp	20669.35	22691.12	10.29	25549.57	23394.42	32447.76	0.9207867320125858	0.21569145322568653	1.8766503054131398	0.9081598437501284	insig
MW0158419	Tyr Asp Val	C18H25N3O7	791.3164	395.1693	0.5598	2.5935	MS2-Search-DB	-	--	--	18413	--	--	--	rp	1465.01	167.73	96.66	24948.46	2138.12	27929.53	1.0793380884719286	0.16062380627606487	31.812252804440842	4.991510635727785	insig
MW0158415	Tyr Asp Leu Glu	C24H34N4O10	539.2313	538.2275	0.5636	3.2847	MS2-Search-DB	-	--	--	256462	--	--	--	rp	72.58	98.81	95.7	70749.8	22551.93	4107.06	0.9215114309656226	0.2446909961366904	364.70399490808336	8.510582192581504	insig
MW0110188	Tyr Asn Lys	C19H29N5O6	424.2018	423.2118	0.6697	2.0174	MS2-Search-DB	-	--	--	16448	--	--	--	rp	38.24	264.84	327.53	130978.69	157594.47	315123.27	1.2708789006935377	0.07288755228965331	957.3213713705777	9.902859506390023	insig
MW0158396	Tyr Asn His Arg	C25H36N10O7	589.2635	588.2768	0.7141	2.1104	MS2-Search-DB	-	--	--	260013	--	--	--	rp	6154.24	4943.25	79.83	75100.95	86603.29	77837.05	1.4526012683612632	0.00026755220022081833	21.43101297985564	4.4216281383911	up
MW0158392	Tyr Asn Gln Asp	C22H30N6O10	539.1848	538.2023	0.7461	8.1061	MS2-Search-DB	-	--	--	260141	--	--	--	rp	14.73	8.82	62.25	39.65	33.22	46.65	0.4592236251889567	0.5779489478146417	1.3930069930069928	0.478202500402329	insig
MW0158390	Tyr Asn Asp Lys	C23H34N6O9	556.2536	538.2387	0.5744	0.8367	MS2-Search-DB	-	--	--	259927	--	--	--	rp	41978.82	39017.69	66.25	231412.61	224425.0	274677.95	1.4348073192595607	0.0005322619349709619	9.011728196770008	3.1718038010250207	up
MW0158358	Tyr Ala Leu Asp	C22H32N4O8	481.217	480.222	0.5509	3.8935	MS2-Search-DB	-	--	--	255661	--	--	--	rp	56.86	31.92	64.36	14429.33	32949.16	18093.08	1.2943503124385891	0.061462876216030825	427.52755648426285	8.739873602339179	insig
MW0158353	Tyr Ala Glu Leu Arg	C29H46N8O9	651.3189	650.3388	0.7864	2.2153	MS2-Search-DB	-	--	--	264972	--	--	--	rp	190.33	23.87	119.36	47726.22	279404.59	80194.23	0.9956085872758992	0.2019097366753564	1221.1447415757284	10.254018496926381	insig
MW0110180	Tumonoic Acid I	C27H47NO7	564.2654	497.3353	0.5723	2.9712	MS2-Search-DB	-	--	--	65437	25058102	Organic acids and derivatives	Peptidomimetics	rp	22.18	19.73	10.42	34883.06	5290.97	23642.69	1.1365866181367752	0.13265557572950312	1219.5054462067644	10.25208048576293	insig
MW0110179	Tumonoic Acid H	C26H45NO7	547.3085	483.3196	0.5314	3.5537	MS2-Search-DB	-	--	--	65436	25058105	Organic acids and derivatives	Peptidomimetics	rp	15710.62	4.34	11264.68	35.59	18.38	27.48	1.0104123323265584	0.19509817946520047	0.003018943173444865	-8.371740683875762	insig
MW0110178	Tumonoic Acid G	C25H43NO7	514.2573	469.30400000000003	0.5534	3.6647	MS2-Search-DB	-	--	--	65398	25058104	Organic acids and derivatives	Peptidomimetics	rp	366.3	179.26	194.84	93084.5	34379.98	31137.35	1.159993786629637	0.12046822173811712	214.2110075634792	7.742888806880696	insig
MW0110154	Tryptophyl-Asparagine	C15H18N4O4	319.1358	1451.0818	0.9371	2.3603	MS2-MetDNA	-	HMDB0029078	--	--	18218248	Organic acids and derivatives	Carboxylic acids and derivatives	rp	3345.48	3551.22	4018.23	26407.9	4834.29	27171.44	1.0759914660195276	0.16299042745986386	5.351718242810535	2.4200021629897956	insig
MW0110148	Trunkamide A	C43H63N7O8S	838.4863	837.4459	0.6492	7.0533	MS2-Search-DB	-	--	--	65485	9811230	Organic acids and derivatives	Carboxylic acids and derivatives	rp	29.27	62.36	125.46	5250.65	3305.51	2044.52	1.2849886692153878	0.06540482136056419	48.83080749919388	5.609719730439027	insig
MW0110129	Trp-Phe	C20H21N3O3	704.3318	351.1583	0.816	5.442	MS2-MetDNA	-	HMDB0029090	--	--	4427709	Organic acids and derivatives	Carboxylic acids and derivatives	rp	40.05	47.64	940.76	7115.16	10127.89	9931.72	1.4233836209128874	0.007739973144515369	26.423034663814484	4.723724263327363	up
MW0158291	Trp Val Thr Tyr Phe	C38H46N6O8	715.3065	714.3377	0.7321	2.654	MS2-Search-DB	-	--	--	264424	--	--	--	rp	20.94	26.36	36.5	28520.48	1431.11	25146.94	1.0731867560665902	0.16435709333564394	657.5003579952268	9.360847869697226	insig
MW0158282	Trp Val Arg	C22H33N7O4	460.2428	459.2594	0.5941	7.7017	MS2-Search-DB	-	--	--	22500	--	--	--	rp	1508.89	4.2	1572.17	6.04	730.55	1250.54	0.4049784817427571	0.5938864033584514	0.6440721365460285	-0.6347058146080465	insig
MW0158275	Trp Tyr Leu	C26H32N4O5	527.224	480.2373	0.5244	2.6154	MS2-Search-DB	-	--	--	18875	--	--	--	rp	630.39	347.08	8653.33	1179.06	9375.16	1909.98	0.184128539103176	0.8149126884167238	1.2942019354570753	0.3720627398597736	insig
MW0158241	Trp Ser Ile	C20H28N4O5	405.1972	404.20599999999996	0.574	1.5622	MS2-Search-DB	-	--	--	16314	--	--	--	rp	21499.92	20945.75	15591.87	17051.15	18834.84	26506.04	0.2994205404159335	0.6996207035799301	1.075028852015437	0.1043753799087046	insig
MW0158237	Trp Ser Asp	C18H22N4O7	453.1458	406.1489	0.5601	2.7508	MS2-Search-DB	-	--	--	18287	--	--	--	rp	27.94	109098.87	348.21	381982.58	396636.33	473434.86	1.4201861380697	0.0014882537477757813	11.436890077754724	3.5156229023049144	up
MW0158236	Trp Ser Ala	C17H22N4O5	363.1514	362.159	0.58	5.1099	MS2-Search-DB	-	--	--	16345	--	--	--	rp	8443.11	7540.19	7978.51	399416.31	395338.65	90454.6	1.1867653841030956	0.10701119424151773	36.942516445961296	5.207210237884931	insig
MW0158225	Trp Pro Asp	C20H24N4O6	463.168	416.1696	0.5823	3.4665	MS2-Search-DB	-	--	--	22519	--	--	--	rp	59.41	23.52	38.2	13452.98	42.0	38009.13	0.8962969014924659	0.26328928587421324	425.1969784529018	8.731987534558835	insig
MW0158219	Trp Phe Phe	C29H30N4O4	499.225	498.2267	0.5899	1.1574	MS2-Search-DB	-	--	--	16115	--	--	--	rp	290.94	32.84	30569.76	132762.71	48291.31	55417.24	1.1190453020832898	0.11351284207896953	7.6543918243101965	2.9362877537005168	insig
MW0158198	Trp Lys His	C23H31N7O4	470.2474	469.2438	0.6363	2.1281	MS2-Search-DB	-	--	--	21458	--	--	--	rp	50.54	8.86	33.93	45830.94	46712.88	4891.51	1.1096535684465811	0.14299477653529505	1043.9872495446266	10.02788837671254	insig
MW0110073	Trp Lys Arg	C23H36N8O4	489.2666	488.286	0.5485	1.4758	MS2-Search-DB	-	--	--	23259	--	--	--	rp	18.98	16606.57	59.96	3008.68	19929.31	21477.62	0.7230386433869954	0.31736234472790503	2.6619270253051903	1.4124710214100649	insig
MW0158188	Trp Leu Lys Ser Asn	C30H46N8O8	664.3404	646.3439	0.5482	3.3636	MS2-Search-DB	-	--	--	264607	--	--	--	rp	73.83	64.47	24.98	17741.99	4609.85	9379.97	1.1814212286289951	0.1112554560761068	194.33984566389032	7.602437918017483	insig
MW0158168	Trp His Trp	C28H29N7O4	545.2387	527.2281	0.5166	2.1584	MS2-Search-DB	-	--	--	22524	--	--	--	rp	21343.23	16208.14	15844.45	1766432.76	1831356.83	1804218.97	1.4607337432594578	9.794510542218771e-05	101.16912822014908	6.6606253082804745	up
MW0110064	Trp His Lys	C23H31N7O4	470.2396	469.2438	0.6647	2.6423	MS2-Search-DB	-	--	--	21109	--	--	--	rp	91.53	321.69	91641.64	288227.08	160598.7	321849.98	1.3051678986131323	0.024339713987738727	8.371918223546263	3.065558219493709	up
MW0158162	Trp His Ile	C23H30N6O4	909.4438	454.2329	0.5763	8.0801	MS2-Search-DB	-	--	--	19898	--	--	--	rp	226337.36	253523.67	244826.35	753826.64	518423.42	555671.66	1.3570168816041293	0.03590424372564993	2.522358979122832	1.3347736129164396	up
MW0158159	Trp His Gln	C22H27N7O5	487.2319	469.2074	0.5038	2.0341	MS2-Search-DB	-	--	--	17743	--	--	--	rp	241.17	10781.37	5887.75	503452.18	567110.03	512280.54	1.4564627191343087	0.0011663847362982339	93.60234212423323	6.548472724362085	up
MW0158156	Trp Gly Thr	C17H22N4O5	380.2091	362.159	0.5787	5.1099	MS2-Search-DB	-	--	--	16925	--	--	--	rp	13.79	3435.57	2495.75	10744.39	21456.96	603.1	0.8595951812110071	0.2738185343632082	5.517887810318059	2.4641161241172123	insig
MW0158143	Trp Glu Glu	C21H26N4O8	463.162	462.1751	0.5808	6.5305	MS2-Search-DB	-	--	--	17885	--	--	--	rp	35.22	332.59	8.56	1609.37	4361.23	3543.05	1.2847545522865738	0.06265772224593948	25.277386614235997	4.659775408339943	insig
MW0158142	Trp Glu Gln	C21H27N5O7	462.1853	461.191	0.6565	2.8626	MS2-Search-DB	-	--	--	16517	--	--	--	rp	296.26	297.18	332.87	13629.5	1343.54	1438.44	0.7808528642146544	0.33323273457944863	17.71704936792219	4.1470664495297545	insig
MW0158132	Trp Gln His	C22H27N7O5	470.2028	469.2074	0.5489999999999999	2.3917	MS2-Search-DB	-	--	--	17574	--	--	--	rp	167.51	497.22	221.16	61971.12	44626.07	48423.9	1.4315153243145895	0.010313542076029344	174.98909571165717	7.451121214387441	up
MW0158119	Trp Asp Val	C20H26N4O6	465.1991	418.1852	0.5710000000000001	1.7552	MS2-Search-DB	-	--	--	22578	--	--	--	rp	110.59	6434.43	68.87	29128.95	4036.58	30439.55	1.0718653847770057	0.1509950052746775	9.616894142478934	3.2655710386187584	insig
MW0158115	Trp Asp Ile	C21H28N4O6	433.2047	432.2009	0.5594	1.6604	MS2-Search-DB	-	--	--	23542	--	--	--	rp	632.29	298.21	55.67	3670.68	117177.99	26555.87	0.8377905379267961	0.2943852563124416	149.47173408235903	7.223728878514236	insig
MW0110055	Trp Asp	C15H17N3O5	639.221	319.1168	0.5391	3.8256	MS2-Search-DB	-	--	--	23802	--	--	--	rp	41.96	21.67	59.25	136022.2	12943.84	11443.34	0.793456966093138	0.3248457235973589	1305.4148763020833	10.35029266989554	insig
MW0158096	Trp Arg His	C23H31N9O4	498.2244	497.2499	0.5808	1.6461	MS2-Search-DB	-	--	--	18928	--	--	--	rp	106836.65	31.67	23.64	288266.81	409209.88	602975.36	1.3106645889777622	0.035669158927265694	12.166041767781227	3.604787957199183	up
MW0102918	Triamcinolone	C21H27FO6	412.1989	394.1792	0.5676	1.7846	MS2-Search-DB	-	HMDB0014758	D00385	--	31307	Lipids and lipid-like molecules	Steroids and steroid derivatives	rp	383.83	222.47	219.1	63259.01	51426.01	13690.95	1.1926479856297212	0.10455006825238468	155.53182699297312	7.281066023806297	insig
MW0157921	Thymopentin	C30H49N9O9	724.3419	679.3653	0.5762	5.3788	MS2-Search-DB	-	--	D06117	--	451417	Organic acids and derivatives	Carboxylic acids and derivatives	rp	27.29	10.36	13.13	8826.85	6723.98	12101.48	1.3851737503019532	0.027720464993514	544.5512012603389	9.088923894054961	up
MEDL00371	Thr-Val-Ile	C15H29N3O5	701.3587	331.2107	0.568	3.6904	MS2-Search-Local	-	-	-	--	53923049	Amino acid and Its metabolomics	Small Peptide	rp	2891.9	28.4	32.97	10006.66	8983.74	11351.39	1.4148903829853188	0.0021747591825581262	10.273964114354596	3.3609210345440235	up
MW0157872	Thr Val Thr Phe Tyr	C31H43N5O9	630.3392	629.3061	0.6515	2.1906	MS2-Search-DB	-	--	--	264652	--	--	--	rp	17444.64	39.21	21307.78	187873.52	64149.85	70869.01	1.1084953839959786	0.13907799440362528	8.323764172838317	3.057236091515314	insig
MW0157859	Thr Val Glu Thr Trp	C29H42N6O10	652.3006	634.2962	0.5705	2.2529	MS2-Search-DB	-	--	--	264743	--	--	--	rp	97.43	44579.54	36.39	136690.09	236112.31	224967.59	1.3664724197997506	0.014918858213738326	13.368934698711973	3.740812603989708	up
MW0157839	Thr Tyr Glu Lys Tyr	C33H46N6O11	749.3053	702.3225	0.5695	2.8135	MS2-Search-DB	-	--	--	264556	--	--	--	rp	29.05	11.85	28.86	9278.05	15349.75	2549.93	1.1271374901603604	0.13442521671905933	389.5890194954129	8.605809205637593	insig
MW0157835	Thr Tyr Asp Arg Asn	C27H41N9O11	706.235	667.2926	0.5758	6.3141	MS2-Search-DB	-	--	--	264931	--	--	--	rp	3.3	7.59	102.07	2825.53	207.96	2792.21	1.0834243998555797	0.15904297952779275	51.57312322946176	5.688547511594112	insig
MW0109903	Thr Tyr Arg	C19H30N6O6	485.2238	438.2227	0.5794	1.1485	MS2-Search-DB	-	--	--	21444	--	--	--	rp	98816.57	59.44	135.44	685975.47	939022.05	845675.77	1.4307442134683497	0.0031841865843843594	24.95340983290317	4.641165065275342	up
MW0157822	Thr Thr Trp	C19H26N4O6	407.17900000000003	406.1852	0.6396	1.8237	MS2-Search-DB	-	--	--	21379	--	--	--	rp	19362.8	16640.25	15323.05	6847.05	557.92	63131.46	0.23676135833337306	0.7782441356633107	1.3742799472393188	0.4586759178060242	insig
MW0109898	Thr Thr Lys	C14H28N4O6	719.363	348.2009	0.5371	3.6103	MS2-Search-DB	-	--	--	23026	--	--	--	rp	65.13	29.77	42.11	78010.89	64124.89	4876.43	1.0741950050262934	0.16070180500054815	1073.0035033939128	10.067439071213906	insig
MW0157810	Thr Thr Asp Glu Tyr	C26H37N5O13	645.2414	627.2388	0.583	1.7233	MS2-Search-DB	-	--	--	264347	--	--	--	rp	115.36	79.58	25.06	106708.5	115942.26	99796.91	1.4551019165263008	0.0018899909712196492	1465.6712272727273	10.517345805611468	up
MW0109893	Thr Pro Tyr	C18H25N3O6	421.1951	379.1743	0.7132	1.7853	MS2-Search-DB	-	--	--	23624	--	--	--	rp	3691.3	211.93	59467.51	173831.31	83517.49	18032.87	0.8543096236485637	0.25499254805553634	4.345565003659417	2.119543766219051	insig
MW0157786	Thr Pro Pro Val Gln	C24H40N6O8	541.3104	540.2908	0.7433	2.9864	MS2-Search-DB	-	--	--	264061	--	--	--	rp	80.62	125.18	20.49	720.19	605.89	393.58	1.352785328606553	0.026194976108906514	7.599363648415749	2.9258786159625574	up
MW0157785	Thr Pro Phe	C18H25N3O5	364.1769	363.1794	0.6942	2.2769	MS2-Search-DB	-	--	--	18631	--	--	--	rp	388.76	77.31	12207.35	55836.94	40187.35	44822.58	1.4063607864555343	0.002405691987735441	11.11356445221574	3.4742497012438425	up
MW0157780	Thr Pro Gly	C11H19N3O5	274.1305	273.1325	0.5829	1.9099	MS2-Search-DB	-	--	--	19135	--	--	--	rp	211.61	169.43	154.21	4308.47	1816.65	6511.62	1.2156711100455204	0.09685952877135083	23.609042503503037	4.561267627201091	insig
MW0157778	Thr Pro Gln	C14H24N4O6	711.3082	344.1696	0.5251	2.847	MS2-Search-DB	-	--	--	19818	--	--	--	rp	31.5	21.26	2096.4	490.89	1093.08	3744.79	0.5922908618973177	0.437838875528401	2.4794617431926893	1.3100269654877073	insig
MW0157776	Thr Pro Asn	C13H22N4O6	372.1851	330.1539	0.6385	1.6458	MS2-Search-DB	-	--	--	20443	--	--	--	rp	223.1	230.18	180.03	179253.31	122072.69	103632.94	1.3836967834316332	0.027364207840888537	639.4324106677616	9.3206480610821	up
MW0157765	Thr Phe Leu Thr Gln	C28H44N6O9	609.3263	608.317	0.5319	9.9422	MS2-Search-DB	-	--	--	264935	--	--	--	rp	7791.68	8000.17	8011.88	9234.17	7635.51	7658.11	0.32243334124106354	0.6941792965821761	1.0304179218971146	0.0432295913516932	insig
MW0157764	Thr Phe Leu Arg	C25H41N7O6	582.2936	535.3118	0.5595	2.218	MS2-Search-DB	-	--	--	233273	--	--	--	rp	93.12	13831.5	38.65	22084.91	19402.18	4824.44	0.8821678906489268	0.20295317923411854	3.3166679438269115	1.7297345804785669	insig
MW0157756	Thr Phe Gln Asp	C22H31N5O9	527.2283	509.2122	0.5502	2.1332	MS2-Search-DB	-	--	--	233341	--	--	--	rp	471.68	167.35	60233.25	298306.08	188283.18	264158.32	1.3891134409413997	0.00680140520637321	12.33316018391294	3.6244706105647952	up
MW0157752	Thr Phe Asp Glu Ile	C28H41N5O11	624.2789	623.2803	0.716	1.8478	MS2-Search-DB	-	--	--	264862	--	--	--	rp	10.45	28.32	33982.45	162603.74	43831.78	57222.51	1.0222379899364324	0.1704740059327906	7.7498111472780815	2.9541611542313846	insig
MW0157737	Thr Lys Trp	C21H31N5O5	480.2267	433.2325	0.5618	3.6694	MS2-Search-DB	-	--	--	19463	--	--	--	rp	453.95	254.37	270.08	4200.41	100.95	2409.99	0.917686955662838	0.2483501801455329	6.859515535568273	2.778106687314378	insig
MW0157717	Thr Leu Val Thr Tyr	C28H45N5O9	596.3048	595.3217	0.7691	2.8928	MS2-Search-DB	-	--	--	264421	--	--	--	rp	140.26	89.89	45808.38	134591.19	117483.14	167265.29	1.386956823851603	0.004159248494571622	9.108449379248212	3.187205470791592	up
MW0157709	Thr Leu Pro Pro Gly	C22H37N5O7	448.2374	483.2693	0.5168	4.1882	MS2-Search-DB	-	--	--	264810	--	--	--	rp	11.72	5.52	7.26	3123.23	43.99	58.95	0.6749033694707343	0.4067160044123017	131.6804081632653	7.040896902504481	insig
MW0157683	Thr Ile Glu Ile Ile	C27H49N5O9	588.3858	587.3530000000001	0.7622	3.4208	MS2-Search-DB	-	--	--	264211	--	--	--	rp	5071.62	5427.65	5082.67	3717.65	36.17	3085.02	1.1474418035093807	0.12286028101940415	0.438895285182718	-1.1880513227076843	insig
MW0157677	Thr Ile Asp Phe Glu	C28H41N5O11	624.2812	623.2803	0.6598	2.2996	MS2-Search-DB	-	--	--	264773	--	--	--	rp	43.48	52.42	16099.6	162595.28	118428.9	995.2	0.9827145383844074	0.2062942330288171	17.41344077058442	4.122129392201652	insig
MW0157666	Thr His Leu Val Asp	C25H41N7O9	584.2689	583.2966	0.6714	2.3199	MS2-Search-DB	-	--	--	264471	--	--	--	rp	126.2	104.36	93705.11	504006.94	235001.96	262563.54	1.2537272914007662	0.057625998729838784	10.66232284285618	3.4144498658934244	insig
MW0157651	Thr Gly Phe	C15H21N3O5	341.1639	323.1481	0.6401	2.1927	MS2-Search-DB	-	--	--	21833	--	--	--	rp	35.35	141.58	44.21	11176.84	11272.41	8734.32	1.4416528489073854	0.006344161945741486	141.01279732296283	7.139682287126317	up
MW0157635	Thr Glu Lys Asp Glu	C24H40N6O13	638.284	620.2653	0.5872	6.8482	MS2-Search-DB	-	--	--	264085	--	--	--	rp	11582.34	293.35	133.17	125652.4	43244.33	126568.21	1.2604238385867392	0.07326643785987888	24.603912444645037	4.620815841983583	insig
MW0157634	Thr Glu Leu Lys	C21H39N5O8	490.2623	489.2799	0.5909	3.279	MS2-Search-DB	-	--	--	232867	--	--	--	rp	62.05	111.07	154.45	18511.18	15376.66	4334.03	1.2052295776161652	0.09895741639581873	116.68306010928958	6.8664513174844855	insig
MW0157623	Thr Glu Asn Glu Val	C23H38N6O12	591.2423	590.2548	0.6203	5.9362	MS2-Search-DB	-	--	--	264706	--	--	--	rp	1661.07	1594.39	1396.74	2347.95	1242.36	20.71	0.3671407507890487	0.6578789089791995	0.7761962082455611	-0.3655067093789029	insig
MW0157621	Thr Glu Arg Glu	C20H35N7O10	534.2314	533.2445	0.5709	8.1032	MS2-Search-DB	-	--	--	232962	--	--	--	rp	27.92	393.33	171.37	4484.04	5524.34	4064.46	1.4319876289675506	0.006589422892377289	23.746819209611555	4.569662378106156	up
MW0157570	Thr Asn Ile	C14H26N4O6	731.3684	346.1852	0.5764	3.0809	MS2-Search-DB	-	--	--	20795	--	--	--	rp	9.09	6.5	4.6	27.78	3174.25	447.37	0.7600605707997778	0.3448200383555443	180.75284794452702	7.497874568254449	insig
MW0157566	Thr Asn Asp Lys	C18H32N6O9	477.208	476.2231	0.7849	2.8331	MS2-Search-DB	-	--	--	235927	--	--	--	rp	2854.87	2187.36	2229.13	298.98	5795.98	1102.15	0.015344168816486838	0.9898357529045916	0.9897887052765918	-0.01480751553799413	insig
MW0109857	Thr Asn Arg	C14H27N7O6	390.2074	389.2023	0.5942	6.6524	MS2-Search-DB	-	--	--	17691	--	--	--	rp	39.97	984.2	873.6	5269.57	9114.12	2679.15	1.166472390370033	0.11040275220693888	8.990994693772164	3.1684807331355573	insig
MW0157560	Thr Arg Tyr	C19H30N6O6	485.2331	438.2227	0.5715	1.5123	MS2-Search-DB	-	--	--	20489	--	--	--	rp	224.05	550.53	21.63	1290139.31	1332729.9	1260181.8	1.4601548378968527	0.00026426597991962745	4876.918162293868	12.25175404792301	up
MW0157549	Thr Arg Gly Glu Val	C22H40N8O9	561.2799	560.2918	0.7737	3.2218	MS2-Search-DB	-	--	--	264161	--	--	--	rp	82.69	9.83	146.83	240918.99	267937.2	34420.7	1.1292160844992476	0.13353909982119108	2269.801086275329	11.148350157324467	insig
MW0157547	Thr Arg Glu Glu Lys	C26H47N9O11	662.3198	661.3395	0.7069	3.4121	MS2-Search-DB	-	--	--	264414	--	--	--	rp	409.57	194.65	412.9	75200.78	9334.46	68933.94	1.1293784989078628	0.13651229724348288	150.88601148340413	7.237315250781911	insig
MW0157545	Thr Arg Gln Glu	C20H36N8O9	533.2657	532.2605	0.5795	10.0184	MS2-Search-DB	-	--	--	237342	--	--	--	rp	9340.75	751.52	2367.18	8453.47	1463.55	239.13	0.15525366289248654	0.8446509987540554	0.8151363021642207	-0.29488677662979945	insig
MW0010222	Thiosulfate	HS2O3	155.9724	112.9367	0.5268	1.5156	MS2-Insilico	-	HMDB00257	C00320	--	--	--	--	rp	2833217.77	5035235.26	2823418.12	1084714.81	738195.85	576548.11	1.28582153347553	0.058839983972021274	0.2244189755317057	-2.15573342808466	insig
MW0139812	Thalsimine	C38H40N2O7	654.3371	636.2836	0.6531	9.3823	MS2-Search-DB	-	--	C09661	--	362568	Phenylpropanoids and polyketides	Tannins	rp	2475.5	15282.6	20120.89	2985.55	2656.15	1919.95	1.006335916918798	0.19447688532272853	0.1996264947930238	-2.324624884383435	insig
MW0126740	Tetrahydrothiophene-2-carboxylic acid	C5H8O2S	133.0296	132.0245	0.5777	0.8908	MS2-Insilico	-	--	C11074	--	443066	Organoheterocyclic compounds	Thiolanes	rp	113729.94	112635.01	96972.85	92074.1	3162.52	6557.14	1.1413208536248136	0.12190662150918825	0.3148217127722153	-1.667393050139299	insig
MW0109820	Tetrahydrodipicolinate	C7H9NO4	190.0894	1521.16	0.8219	1.8619999999999999	MS2-MetDNA	-	HMDB0012289	--	--	632	Organic acids and derivatives	Carboxylic acids and derivatives	rp	7224.84	45.32	43.35	28310.33	26404.29	39150.76	1.391753852755712	0.006367301185810588	12.834518582732509	3.681957276945597	up
MW0063796	Tetracosatetraenoic acid(24:4n-6)	C24H40O2	438.2289	210.0892	0.8555	8.8044	MS2-MetDNA	-	HMDB0006246	--	--	52921800	Lipids and lipid-like molecules	Fatty Acyls	rp	10.59	15.23	5.51	18511.92	7667.95	4155.21	1.1091108890468628	0.14437253891327798	968.2438557293327	9.919226631019884	insig
MW0157396	Terpendole B	C27H35NO3	422.2553	421.2617	0.5105	10.5859	MS2-Insilico	-	--	C20528	--	10025204	Organoheterocyclic compounds	Naphthopyrans	rp	10612.57	57873.05	38807.01	59606.84	49236.27	48410.61	0.7406041354258848	0.34882726142330794	1.4656525802378038	0.5515431661127401	insig
MW0063734	Tarasaponin I	C47H74O18	909.4358	1268.8783	0.5359	3.2335	MS2-Insilico	-	HMDB0040856	--	--	131752954	Lipids and lipid-like molecules	Prenol lipids	rp	137.96	71.11	82.41	113673.95	14714.46	80310.44	1.122750827266645	0.13938955046801582	715.9971524632907	9.48381003964518	insig
MW0072644	TG(16:1(9Z)/20:5(5Z,8Z,11Z,14Z,17Z)/18:4(6Z,9Z,12Z,15Z))	C57H90O6	835.6603	750.6737	0.8058	8.2403	MS2-MetDNA	-	HMDB0049001	--	--	131759813	Lipids and lipid-like molecules	Glycerolipids	rp	6484.34	7919.2	9108.49	353.94	347.42	204.16	1.4308419863356447	0.009753052086072862	0.03851305055326997	-4.698508788691986	down
MW0072264	TG(16:1(9Z)/15:0/16:1(9Z))	C50H92O6	812.6818	792.7207	0.8766	11.0664	MS2-MetDNA	-	HMDB0048435	--	--	131759272	Lipids and lipid-like molecules	Glycerolipids	rp	2744.0	7078.67	5744.77	3365.03	29793.79	806.17	0.4506782530747031	0.5772288785995319	2.1817967501400357	1.1255167106336916	insig
MW0070815	TG(16:0/16:1(9Z)/16:1(9Z))	C51H94O6	820.7399	314.2246	0.514	10.3277	MS2-Insilico	-	HMDB0005376	--	--	9543987	--	--	rp	103.58	233.21	254.93	89.23	207.93	188.7	0.4089038204678165	0.5891201249616358	0.8210978165348475	-0.2843739958761195	insig
MW0070680	TG(16:0/14:1(9Z)/14:1(9Z))	C47H86O6	812.6542	1381.0035	0.6079	10.6018	MS2-MetDNA	-	HMDB0044030	--	--	56936609	Lipids and lipid-like molecules	Glycerolipids	rp	11651.78	1520.95	1574.73	6189.92	478.66	583.67	0.4540029668217828	0.5616840127518318	0.4917626492968958	-1.0239659323821424	insig
MW0069529	TG(15:0/20:3(5Z,8Z,11Z)/14:1(9Z))	C52H92O6	836.6754	1324.9409	0.7484	8.2313	MS2-MetDNA	-	HMDB0043314	--	--	131754436	Lipids and lipid-like molecules	Glycerolipids	rp	13858.11	24045.86	13999.34	465.15	863.13	223.87	1.3568626552385659	0.03772857235565091	0.02990464384641365	-5.063486654047827	down
MW0069111	TG(15:0/16:1(9Z)/16:1(9Z))	C50H92O6	806.7106	1352.9722	0.5029	11.4518	MS2-Insilico	-	HMDB0043199	--	--	56936695	--	--	rp	25762.14	4183.11	30711.74	23437.39	20517.52	31988.15	0.4110253629531758	0.6090282009899101	1.2520083835350222	0.3242442226889877	insig
MW0068706	TG(14:1(9Z)/22:5(4Z,7Z,10Z,13Z,16Z)/18:4(6Z,9Z,12Z,15Z))	C57H90O6	836.6598	792.7207	0.6545	8.2681	MS2-MetDNA	-	HMDB0048247	--	--	131759088	Lipids and lipid-like molecules	Glycerolipids	rp	2603.95	244.4	5469.34	624.48	409.72	97.8	0.8995127629964942	0.2529657947947502	0.13609547843211275	-2.8773089586253904	insig
MW0068591	TG(14:1(9Z)/20:5(5Z,8Z,11Z,14Z,17Z)/18:4(6Z,9Z,12Z,15Z))	C55H86O6	827.6482	862.7989	0.7706	10.3569	MS2-MetDNA	-	HMDB0048339	--	--	131759180	Lipids and lipid-like molecules	Glycerolipids	rp	5860.92	1628.51	4562.08	3314.46	542.07	663.44	0.9209226535654236	0.18633079264794672	0.3750542463143623	-1.4148288186687732	insig
MW0068590	TG(14:1(9Z)/20:5(5Z,8Z,11Z,14Z,17Z)/18:3(9Z,12Z,15Z))	C55H88O6	908.6603	862.7989	0.5222	9.8832	MS2-MetDNA	-	HMDB0048338	--	--	131759179	Lipids and lipid-like molecules	Glycerolipids	rp	1121.95	1500.45	2105.96	2482.48	13017.89	13487.52	1.0915543717879317	0.15242743995721386	6.130643605816816	2.616038538545633	insig
MW0068194	TG(14:1(9Z)/15:0/16:1(9Z))	C48H88O6	876.5279	722.6424	0.7794	7.1148	MS2-MetDNA	-	HMDB0047748	--	--	131758590	Lipids and lipid-like molecules	Glycerolipids	rp	427.12	72620.28	54549.4	247448.17	247758.48	325465.48	1.4039181520944717	0.002688572016417849	6.431761062973366	2.685213812041359	up
MW0067063	TG(14:0/20:1(11Z)/14:0)	C51H96O6	828.7045	1240.847	0.6901	9.4677	MS2-MetDNA	-	HMDB0042391	--	--	131753529	Lipids and lipid-like molecules	Glycerolipids	rp	12868.86	1820.13	7534.21	332.53	1321.07	882.0	1.0461018307626853	0.17498516977200385	0.11409697973289172	-3.131667492411077	insig
MW0066951	TG(14:0/18:4(6Z,9Z,12Z,15Z)/14:1(9Z))	C49H84O6	791.6059	1366.9879	0.6435	10.5416	MS2-MetDNA	-	HMDB0042788	--	--	131753925	Lipids and lipid-like molecules	Glycerolipids	rp	295030.3	279578.4	298620.18	31561.47	264526.29	235467.86	0.8945688173493748	0.25997939487223265	0.6087242785648592	-0.7161391869875086	insig
MW0066598	TG(14:0/15:0/16:1(9Z))	C48H90O6	801.6381	1381.0035	0.9679	11.1161	MS2-MetDNA	-	HMDB0042099	--	--	131753245	Lipids and lipid-like molecules	Glycerolipids	rp	8501.23	8325.23	1019.85	7464.21	11102.48	405.17	0.05879235222686593	0.929885841567183	1.0630690602146886	0.08823532179183738	insig
MW0066515	TG(14:0/14:0/16:0)	C47H90O6	768.6876	1352.9722	0.5243	11.4391	MS2-Insilico	-	HMDB0042063	--	--	97045147	Lipids and lipid-like molecules	Glycerolipids	rp	159.01	1924.36	80.65	2593.11	2700.98	2558.03	1.230286874623022	0.0869846564268182	3.628487721924937	1.8593683882564465	insig
MW0064177	TG(10:0/22:0/a-15:0)[rac]	C50H96O6	838.6842	792.7207	0.7365	10.6094	MS2-MetDNA	-	HMDB0071149	--	--	131777956	Lipids and lipid-like molecules	Glycerolipids	rp	30593.46	18083.23	119118.61	12351.85	27045.82	9420.04	0.7588496470087321	0.3380342574537042	0.2909360989252977	-1.7812257798537985	insig
MW0064059	TG(10:0/18:0/8:0)	C39H74O6	661.5389	638.5485	0.9324	10.6348	MS2-MetDNA	-	HMDB0071390	--	--	131778196	Lipids and lipid-like molecules	Glycerolipids	rp	146.53	310.47	159.49	97.9	193.88	218.52	0.3898210124205525	0.6140302249317486	0.8277506528897468	-0.2727318513364517	insig
MW0063940	TG(10:0/14:0/20:0)	C47H90O6	798.6877	750.6737	0.8703	10.0358	MS2-MetDNA	-	HMDB0071809	--	--	131778611	Lipids and lipid-like molecules	Glycerolipids	rp	212.4	455.56	30.76	61.36	102.29	76.01	0.7746686885095198	0.33944601634148064	0.3429986260590795	-1.5437252974447335	insig
MEDL00655	Sunitinib	C22H27FN4O2	416.2294	398.2118	0.6035	3.3089	MS2-Search-DB	-	HMDB0015397	D08552	--	5329102	-	-	rp	23.99	24.12	97.74	1402.77	1606.09	215.57	1.1119646826002338	0.14114765867779247	22.10785053136784	4.466486858689973	insig
MW0063620	Sphing-4-enine-1-phosphocholine	C23H50N2O5P	448.3372	465.3457	0.5955	10.5085	MS2-MetDNA	-	HMDB0006482	C03640	--	5280613	--	--	rp	45130.04	28300.15	37798.66	24548.14	60687.35	33938.51	0.15842192819668258	0.8388559704327199	1.0714306585027176	0.09953848382559656	insig
MW0157004	Ser-His-OH	C15H16N4O7	365.0976	364.1019	0.6428	4.0815	MS2-Search-DB	-	--	--	65203	--	--	--	rp	157929.69	193494.94	173247.45	113130.15	101281.45	85641.83	1.3807858584030004	0.005459095005181289	0.5718875492669631	-0.8061965983448348	insig
MW0156984	Ser Val Ser	C11H21N3O6	355.1467	291.143	0.5593	2.0621	MS2-Search-DB	-	--	--	19080	--	--	--	rp	226.51	280.63	297.16	245955.9	241059.39	207843.09	1.452848035819515	0.002667055825275481	863.9293547183887	9.75476953484354	up
MW0156983	Ser Val Phe	C17H25N3O5	725.3129	351.1794	0.5163	1.9255	MS2-Search-DB	-	--	--	23559	--	--	--	rp	97.05	216.72	30.83	19040.28	162879.53	349667.49	0.9948607580755631	0.2055171531573888	1542.6213000580387	10.591168221110824	insig
MW0156981	Ser Val Lys Arg	C20H40N8O6	489.3027	488.3071	0.6534	10.1885	MS2-Search-DB	-	--	--	230453	--	--	--	rp	242.88	295.03	243.42	166.61	93.86	87.1	1.3454538079396252	0.012622699522368023	0.444844047969488	-1.1686284456730158	down
MW0156971	Ser Val Asp	C12H21N3O7	361.1688	319.138	0.6486	1.1918	MS2-Search-DB	-	--	--	22802	--	--	--	rp	3731.42	3975.32	4438.88	40616.88	154405.37	176419.58	1.1962196010708728	0.10446243157854283	30.582368788089862	4.934628251307341	insig
MW0156965	Ser Tyr Tyr Gln Ser	C29H38N6O11	664.2636	646.2599	0.5428	2.3781	MS2-Search-DB	-	--	--	264977	--	--	--	rp	80.85	12057.62	43.72	18082.79	15936.04	55320.62	1.0147622150039457	0.17378278253838794	7.333611608421802	2.8745238622533944	insig
MW0156964	Ser Tyr Tyr	C21H25N3O7	449.1886	431.1693	0.5217	6.3131	MS2-Search-DB	-	--	--	23282	--	--	--	rp	258.91	260.09	257.36	3452.0	3367.24	3960.52	1.4527879011479503	0.003072026420543188	13.885001803287132	3.795455459411297	up
MW0109640	Ser Tyr Arg	C18H28N6O6	425.2015	424.207	0.7678	10.2491	MS2-Search-DB	-	--	--	18195	--	--	--	rp	5800138.14	5791409.55	5808698.69	7593924.49	5467512.83	4999488.8	0.19830034567825053	0.8085468182074259	1.0379695623597256	0.053764138419763165	insig
MW0156946	Ser Trp Trp	C25H27N5O5	478.1968	477.2012	0.5677	2.1127	MS2-Search-DB	-	--	--	22120	--	--	--	rp	416.73	4449.13	298.22	27778.48	19012.9	20337.32	1.4009001895652158	0.007002998248069833	12.999159579247415	3.700346448137596	up
MW0156939	Ser Trp Asp	C18H22N4O7	453.1808	406.1489	0.5495	2.2976	MS2-Search-DB	-	--	--	17764	--	--	--	rp	5976.64	4529.49	179.31	1068.23	2175.95	2926.27	0.5639561969902737	0.4837458645613129	0.5774633520004792	-0.7921987043151283	insig
MW0156928	Ser Thr Leu	C13H25N3O6	302.1567	319.1743	0.5974	1.8931	MS2-Search-DB	-	--	--	16210	--	--	--	rp	3000.17	585330.35	3838.91	426735.44	389409.65	759656.32	0.8555557642576533	0.236295093685214	2.661065111044317	1.4120038107101998	insig
MW0156926	Ser Thr Ile	C13H25N3O6	302.1615	319.1743	0.5588	0.8182	MS2-Search-DB	-	--	--	17566	--	--	--	rp	72679.33	98.12	11665.05	807690.85	491860.12	343128.58	1.2872862349412997	0.05949947068291701	19.453232081001865	4.281937968343018	insig
MW0156909	Ser Ser Gly Arg Ser	C17H32N8O9	493.2164	492.2292	0.5909	1.7699	MS2-Search-DB	-	--	--	264285	--	--	--	rp	97054.48	19.3	78.24	498574.43	202037.48	113635.87	1.025475506283187	0.16924449931906618	8.381171899462306	3.067151983224908	insig
MW0156902	Ser Pro Val	C13H23N3O5	302.1749	301.1638	0.6009	0.8688	MS2-Search-DB	-	--	--	20433	--	--	--	rp	129.98	77.34	188.18	23977.31	9711.93	28515.37	1.2829456956605152	0.06797944029870782	157.2809355246523	7.297199997903359	insig
MW0156901	Ser Pro Tyr	C17H23N3O6	731.3039	365.1587	0.5275	2.6704	MS2-Search-DB	-	--	--	20149	--	--	--	rp	20.08	24109.48	15.78	258606.66	311017.56	183041.63	1.3924805521356085	0.018841799776215383	31.172302812882318	4.962192830986631	up
MW0156899	Ser Pro Thr	C12H21N3O6	321.1683	303.143	0.7093	0.8368	MS2-Search-DB	-	--	--	22241	--	--	--	rp	7027.23	46.55	7026.36	1761.89	4324.63	12563.69	0.2775805309029383	0.7260027176956079	1.3226967959183384	0.403482388028006	insig
MW0156898	Ser Pro Ser	C11H19N3O6	617.202	289.1274	0.5306	2.4662	MS2-Search-DB	-	--	--	23625	--	--	--	rp	161.87	426.96	46423.51	33739.6	43440.99	44185.56	0.9104565366127658	0.2452961021977827	2.5815807083842244	1.3682547020177522	insig
MW0156897	Ser Pro Pro Ser Ala	C19H31N5O8	458.2103	457.2173	0.6243	1.5378	MS2-Search-DB	-	--	--	264522	--	--	--	rp	43.34	833.07	324.21	115889.41	295770.07	145259.4	1.2498325617172719	0.0797826488839293	463.8594059735803	8.857543785988039	insig
MW0156887	Ser Pro Asp	C12H19N3O7	318.1291	317.1223	0.5760000000000001	2.6893	MS2-Search-DB	-	--	--	17571	--	--	--	rp	34613.11	154.96	721.93	74449.29	9910.79	66866.58	0.9320888799540724	0.19281130024041224	4.261106227106227	2.0912280175825684	insig
MW0156886	Ser Pro Asn	C12H20N4O6	334.1583	316.1383	0.6945	2.0131	MS2-Search-DB	-	--	--	19282	--	--	--	rp	8767.06	7067.81	17785.47	655917.98	247156.01	487999.26	1.2954592643128915	0.062258011304575374	41.3759423610826	5.370720265397631	insig
MW0156885	Ser Pro Ala Ile Asn	C21H36N6O8	501.2481	500.2595	0.6348	2.1119	MS2-Search-DB	-	--	--	264145	--	--	--	rp	395.55	596.57	27.06	145403.21	384870.12	372706.27	1.2974307135240395	0.06101321082559124	885.9863812084226	9.791140712579764	insig
MW0156884	Ser Phe Val Phe Ser	C29H39N5O8	586.2553	585.2799	0.659	1.1693	MS2-Search-DB	-	--	--	264116	--	--	--	rp	25830.01	19.44	41.79	72863.02	77393.22	89325.04	1.4071671403074657	0.004553691356053404	9.253372183024066	3.2099792191578667	up
MW0156881	Ser Phe Tyr Arg	C27H37N7O7	572.2596	571.2754	0.583	3.2639	MS2-Search-DB	-	--	--	225473	--	--	--	rp	49.45	58488.53	53541.92	13349.23	124542.4	5025.68	0.17145841830981098	0.8263202055830614	1.2751377365611496	0.35065309110076337	insig
MW0156869	Ser Phe Asp Lys Ser	C25H38N6O10	600.2702	582.2649	0.5718	2.2058	MS2-Search-DB	-	--	--	264094	--	--	--	rp	108.38	169472.45	79.45	578102.11	268409.44	204157.32	1.0976676560162404	0.10930129619115264	6.192780478730791	2.6305873064042835	insig
MW0156803	Ser Ile Phe Glu	C23H34N4O8	495.2132	494.2377	0.7129	3.2592	MS2-Search-DB	-	--	--	226362	--	--	--	rp	197.72	237.69	92.55	10603.41	27377.75	1538.16	0.9474401530949584	0.2280902188569179	74.85286764148798	6.225985682418952	insig
MW0156782	Ser His Thr Arg	C19H33N9O7	500.2444	499.2503	0.6078	2.7202	MS2-Search-DB	-	--	--	226213	--	--	--	rp	64.88	137.06	25.81	45440.71	56254.14	51934.11	1.4499577631609302	0.0037526142813682174	674.5508671789242	9.39778342918212	up
MW0156769	Ser His Asn Arg	C19H32N10O7	530.2519	512.2455	0.6844	3.1403	MS2-Search-DB	-	--	--	226113	--	--	--	rp	173.74	200.15	50.44	97904.33	142323.0	117887.18	1.4277331166711562	0.011405651734251235	843.9528433059177	9.72101857895676	up
MW0156767	Ser His Ala Lys	C18H31N7O6	464.231	441.2336	0.584	1.2114	MS2-Search-DB	-	--	--	225887	--	--	--	rp	101.63	117.19	3554.92	1433.54	2004.6	1832.45	0.3149800026020276	0.7076764005801215	1.3966489477282482	0.4819694402058039	insig
MW0156753	Ser Gly Glu Leu His	C22H35N7O9	542.238	541.2496	0.7646	1.2048	MS2-Search-DB	-	--	--	264153	--	--	--	rp	16.76	48.37	440721.24	158207.69	403488.23	215851.16	0.4772626287083799	0.5446546206728585	1.7639998260381782	0.8188504186199969	insig
MW0156749	Ser Gly Ala Asn Lys	C18H33N7O8	476.2336	475.2391	0.5824	7.8387	MS2-Search-DB	-	--	--	264237	--	--	--	rp	31.37	57.78	58.87	1039.69	1402.41	1355.21	1.436037925227251	0.008334917937587014	25.65403323875152	4.681113754096727	up
MW0156743	Ser Glu Ser Asp Ile	C21H35N5O12	550.2691	549.2282	0.5415	1.8168	MS2-Search-DB	-	--	--	264163	--	--	--	rp	212.25	288.19	165.29	226632.27	184453.41	70221.33	1.2599082971874151	0.07553324219946198	722.976296696859	9.497804537921423	insig
MW0156730	Ser Glu Glu Glu Ile	C24H39N5O13	606.2469	605.2544	0.5717	1.4139	MS2-Search-DB	-	--	--	264762	--	--	--	rp	64.18	20.52	26734.02	12465.21	15392.95	127940.31	0.7108747319775895	0.3758280071703864	5.809317894366322	2.5383687783999407	insig
MW0156704	Ser Gln Asp Val Ser	C20H34N6O11	535.2218	534.2286	0.7455	3.2942	MS2-Search-DB	-	--	--	264475	--	--	--	rp	4.97	5.76	1.69	223.87	144.08	48.27	1.164133827924097	0.11756266485278835	33.512077294686	5.066609211744767	insig
MW0156682	Ser Asp Ile Glu Val	C23H39N5O11	562.2698	561.2646	0.5896	8.1	MS2-Search-DB	-	--	--	264084	--	--	--	rp	2545.56	1615.82	2328.2	41075.88	41703.44	42147.62	1.4608564462899885	8.755310044928918e-08	19.250389085272086	4.266815700472549	up
MW0156675	Ser Asp Arg Asp	C17H29N7O10	492.1929	491.1976	0.7174	2.5801	MS2-Search-DB	-	--	--	224561	--	--	--	rp	45.45	39.02	3.64	1771.45	903.0	21049.79	0.7554674492618487	0.3535784086617688	269.2570650323459	8.072840389895758	insig
MW0156672	Ser Asn Val Ser Asp	C19H32N6O11	521.2043	520.2129	0.6712	1.4133	MS2-Search-DB	-	--	--	264604	--	--	--	rp	30052.98	11.95	58.17	3607.81	2673.08	40970.46	0.2562230535224448	0.7416538201357132	1.568608476551218	0.6494853016845881	insig
MW0156651	Ser Arg Ser	C12H24N6O6	349.1693	348.1757	0.5892	3.803	MS2-Search-DB	-	--	--	21469	--	--	--	rp	3.36	945.86	9.31	823.18	99.21	771.13	0.4373201081257255	0.5669937738417041	1.7667887285739623	0.821129533685905	insig
MW0156640	Ser Arg Glu Val Ser	C22H40N8O10	577.3108	576.2867	0.6083	3.7616	MS2-Search-DB	-	--	--	265016	--	--	--	rp	4512.1	31.5	2778.84	401.02	27239.22	17058.77	0.901212828094854	0.2503398223187151	6.1043873353690845	2.6098465069114782	insig
MW0156639	Ser Arg Ala Val Cys	C20H38N8O7S	535.2572	534.2584	0.5825	6.3488	MS2-Search-DB	-	--	--	264377	--	--	--	rp	1025.91	4907.98	1404.05	37682.85	44056.85	27943.46	1.4037630548943645	0.013699198783750009	14.947404857494064	3.901823122841296	up
MW0156629	Ser Ala Lys Asp Met	C21H38N6O9S	551.2236	550.2421	0.7423	1.7741	MS2-Search-DB	-	--	--	264222	--	--	--	rp	451.84	381.66	101.99	239558.88	103243.26	210380.93	1.3339679183721274	0.04712439202169973	591.3297523223124	9.207819056845153	up
MW0156626	Ser Ala Gln Asp	C15H25N5O9	420.1539	419.1652	0.6273	0.8236	MS2-Search-DB	-	--	--	223741	--	--	--	rp	50.72	16.22	8.27	234765.82	80609.13	90290.42	1.1758865441763229	0.11331219705772667	5393.769046669327	12.397078033458776	insig
MW0010654	Secoisolariciresinol 9,9'-diglucoside	C32H46O16	687.3293	1254.8627	0.5147	1.4733	MS2-Insilico	-	HMDB0036323	--	--	74328989	Lignans, neolignans and related compounds	Lignan glycosides	rp	8.45	3016.65	2598.14	10568.75	232.84	2058.62	0.500340819630004	0.5332084877480641	2.286975124661227	1.1934406736975256	insig
MW0063483	Scytophycin C	C45H75NO11	828.4747	805.534	0.6519	4.2551	MS2-Search-DB	-	--	C16865	--	10328022	Lipids and lipid-like molecules	Prenol lipids	rp	0.35	482.84	313.65	5.73	7.34	5.47	0.9863820819736999	0.2078449435779676	0.0232669042718739	-5.425576920961935	insig
MW0115254	Sambacin	C26H36O12	558.2805	1292.8783	0.5348	1.1562	MS2-Insilico	-	HMDB0038883	--	--	131752486	Organic oxygen compounds	Organooxygen compounds	rp	17.15	23037.99	22423.81	38523.03	34586.63	71425.33	1.1216718577518945	0.08745156097064832	3.1780634777188124	1.6681479409468303	insig
MW0009696	Rubroskyrin	C30H22O12	557.0874	1423.0505	0.5339	1.1815	MS2-Insilico	-	HMDB0030865	--	--	119082	--	--	rp	13.07	1453.83	1382.2	11473.75	13410.71	12570.54	1.4496827667865502	0.00011585418931164572	13.146256712646098	3.716580157454994	up
MW0156404	Rigin	C18H32N8O6	951.4133	456.2445	0.5066	2.1721	MS2-Search-DB	-	HMDB0005771	--	--	--	--	--	rp	11.71	9.58	28331.72	159842.3	160140.15	142795.55	1.445084038337192	0.0005856284237927709	16.322006023346376	4.028746474628198	up
MW0139588	Rifaximin	C43H51N3O11	786.3327	1366.9879	0.7218	2.3745	MS2-Search-DB	-	HMDB0015351	D02554	--	6436173	Phenylpropanoids and polyketides	Macrolactams	rp	48.75	15.65	31.74	73728.39	2894.93	98297.27	1.046602964831989	0.17847795892645427	1819.436134803412	10.82927569576501	insig
MW0109530	Rhizonin A	C42H65N7O9	812.533	1521.16	0.5806	4.7694	MS2-Insilico	-	HMDB0030525	--	--	163494	Organic acids and derivatives	Carboxylic acids and derivatives	rp	25.28	6.84	312.9	18.63	9.91	1.11	0.6767128796320736	0.3999252855007491	0.08593704712770274	-3.54057598407792	insig
MW0115209	Quinamide isopropylidene	C10H17NO5	278.1345	231.1107	0.5728	3.6463	MS2-Search-DB	-	--	--	43826	6708787	Organic oxygen compounds	Organooxygen compounds	rp	32.63	71.68	1778.5	82.76	2473.22	2967.59	0.7306027212247297	0.3261553081699243	2.933684227298558	1.5527135921335686	insig
MW0063244	Pyrrhoxanthinol	C37H46O5	553.3126	1338.9566	0.5506	2.9868	MS2-Insilico	-	HMDB0035696	--	--	134741793	--	--	rp	177.31	160.88	70.77	127925.64	7214.22	588161.93	0.8268617885606618	0.3064680824782757	1768.637006064163	10.78842226525785	insig
MW0111271	Pyridine-2-azo-p-dimethylaniline	C13H14N4	491.2004	226.1218	0.5577	1.2352	MS2-Search-DB	-	--	--	96366	81528	Organic nitrogen compounds	Organonitrogen compounds	rp	111.82	134.22	141.16	16789.24	10262.86	20979.7	1.3621250080988772	0.03645146365363401	124.0490702479339	6.954767111996429	up
MW0156129	Prostaglandin F2 Ethanolamide-d4	C22H35D4NO5	384.2919	401.3079	0.5579999999999999	6.164	MS2-Search-DB	-	--	--	96576	--	--	--	rp	65.03	11.95	5.14	45.92	551.99	554.06	1.0571048790549409	0.16784319890030636	14.027886020457867	3.8102257084358753	insig
MW0156128	Prostaglandin F2 -biotin	C35H60N4O6S	665.4235	664.4234	0.6106	10.0665	MS2-Search-DB	-	--	--	44963	--	--	--	rp	11822.29	9787.96	8337.83	12811.84	9358.83	13514.93	0.7376026910006208	0.31017542082849897	1.1915822316489069	0.2528785160254169	insig
MW0156124	Prostaglandin E1-d4	C20H30D4O5	341.2537	358.2657	0.6021	10.3495	MS2-Search-DB	-	--	--	96579	71751857	--	--	rp	2065.08	10283.0	2443.69	56263.16	26031.78	1526.07	0.8482379146929185	0.2818458453948513	5.6667329197249545	2.5025172080115143	insig
MW0062227	Prostaglandin D2 1-glyceryl ester	C23H38O7	409.2351	426.2618	0.7234	10.5408	MS2-Search-DB	-	HMDB0013653	--	--	53481917	Lipids and lipid-like molecules	Fatty Acyls	rp	906.4	9202.05	3129.43	9562.85	3515.6	6433.39	0.4765051518682838	0.5323472113995676	1.4739399360018373	0.5596777348821922	insig
MW0062223	Prostaglandin C2	C20H30O4	380.1897	334.2144	0.9112	5.4807	MS2-MetDNA	-	HMDB0060095	C05955	--	5280882	Lipids and lipid-like molecules	Fatty Acyls	rp	405.97	5.15	29.72	4566.57	3859.0	294.91	1.0491037689969014	0.1708856750602685	19.781508030124304	4.306080508074931	insig
MW0062214	Prostaglandin A1-biotin	C35H58N4O5S	664.4419	646.4128	0.5092	9.1731	MS2-Search-DB	-	--	--	--	71684697	Lipids and lipid-like molecules	Fatty Acyls	rp	16546.82	718.48	6319.18	46356.86	58917.11	730.12	0.8730850254926549	0.2570432586034698	4.494654535525059	2.168210232750153	insig
MW0109397	Prolyl-Valine	C10H18N2O3	215.1385	1549.1913	0.5409	3.1124	MS2-Insilico	-	HMDB0029030	--	--	152307	--	--	rp	4737.95	6635.94	1297.09	18294.83	17705.53	3762.65	0.9739263367372542	0.18982764524802456	3.138116388787608	1.6498988610417682	insig
MW0109396	Prolyl-Tyrosine	C14H18N2O4	321.1627	1549.1913	0.9361	2.7045	MS2-MetDNA	-	HMDB0029029	--	--	152264	Organic acids and derivatives	Carboxylic acids and derivatives	rp	10237.06	3125.58	9213.49	4912.3	5184.45	4713.89	0.7330584614665597	0.3637451790880114	0.6560309495028599	-0.6081642165668131	insig
MW0109386	Prolyl-Glutamate	C10H16N2O5	286.1308	1507.1444	0.5631	3.0304	MS2-Insilico	-	HMDB0029016	--	--	3563697	Organic acids and derivatives	Carboxylic acids and derivatives	rp	38.39	82.01	22.48	4403.23	30601.14	570.4	0.7706839097352526	0.3372624121515269	248.983552631579	7.959906633591896	insig
MW0109436	Pro-Thr	C9H16N2O4	200.1108	216.111	0.9371	1.5565	MS2-MetDNA	-	HMDB0029027	--	--	18218237	Organic acids and derivatives	Carboxylic acids and derivatives	rp	8041.39	8567.31	8253.72	199.05	673.46	3855.3	1.3796134479501316	0.026292673473628524	0.19015888236141126	-2.3947227657559877	down
MEDL00444	Pro-Ile	C11H20N2O3	211.144	228.1474	0.7678	3.5513	MS2-Search-Local	-	-	-	--	7079600	Amino acid and Its metabolomics	Small Peptide	rp	233.43	205.01	4396.67	11310.91	9960.05	6314.61	1.287781712958383	0.02072699254568204	5.7052621346773895	2.5122931742810066	up
MW0156057	Pro Val Val	C15H27N3O4	665.3219	313.2002	0.504	2.3767	MS2-Search-DB	-	--	--	22872	--	--	--	rp	101.38	48.82	65384.1	342472.16	33248.52	223796.14	1.0158330759301295	0.18125646083968816	9.148137997964424	3.1934781287007565	insig
MW0156056	Pro Val Tyr	C19H27N3O5	419.2101	377.1951	0.64	3.2077	MS2-Search-DB	-	--	--	19244	--	--	--	rp	2067.92	37.05	508.23	3384.26	3827.31	2939.54	1.2889100973060337	0.03948639966059845	3.884551507729986	1.9577480413808963	up
MW0156055	Pro Val Thr	C14H25N3O5	357.1981	315.1794	0.6266	2.1608	MS2-Search-DB	-	--	--	23241	--	--	--	rp	34.57	1575.97	89.66	118730.11	53629.02	219401.68	1.1769659907568155	0.11439876882989895	230.42042700858718	7.848124808628214	insig
MW0156054	Pro Val Ser	C13H23N3O5	641.2642	301.1638	0.5783	3.3159	MS2-Search-DB	-	--	--	20743	--	--	--	rp	60.9	72.63	84.15	7860.66	1631.54	455.62	0.8415346735205942	0.2935336676023184	45.69928335170893	5.514099636252934	insig
MW0156053	Pro Val Phe	C19H27N3O4	430.2188	361.2002	0.6154	1.1646	MS2-Search-DB	-	--	--	20885	--	--	--	rp	661.56	381881.73	58.95	949711.1	950476.95	1001605.78	1.3964661829841991	0.02059947158772701	7.584361842732547	2.9230277954944635	up
MW0156052	Pro Val Met	C15H27N3O4S1	328.1778	345.1722	0.7341	1.6927	MS2-Search-DB	-	--	--	16640	--	--	--	rp	73424.04	73501.05	72189.41	70905.16	67887.11	67464.27	1.2859428310093504	0.04392347830979401	0.9413185343735808	-0.08724509329514492	insig
MW0109343	Pro Val Lys	C16H30N4O4	387.1835	342.2267	0.6487	2.5658	MS2-Search-DB	-	--	--	21573	--	--	--	rp	3385.05	566.42	5086.63	66243.83	55808.25	68277.28	1.4489061211149208	0.0018218833239768237	21.05855876788263	4.396334797652781	up
MW0156048	Pro Val Gly	C12H21N3O4	581.2466	271.1532	0.5885	2.4811	MS2-Search-DB	-	--	--	19993	--	--	--	rp	440.39	56813.11	345.98	142779.86	46157.71	201796.65	1.0970329228342233	0.11978942454196165	6.783641449540864	2.762059918037979	insig
MW0156043	Pro Val Asn	C14H24N4O5	329.1649	328.1747	0.6517	1.7765	MS2-Search-DB	-	--	--	22067	--	--	--	rp	157.45	33.22	41888.59	112897.47	102153.79	86464.4	1.3732128373910495	0.01110088027021847	7.16542211055993	2.841051695258383	up
MW0156042	Pro Val Ala Glu Val	C23H39N5O8	514.2668	513.2799	0.6511	3.3025	MS2-Search-DB	-	--	--	264192	--	--	--	rp	70.18	23.07	838.7	530.85	8298.56	1675.44	0.7978057533104493	0.3178028520711356	11.271902999087931	3.4946591965182963	insig
MW0156036	Pro Tyr Ser	C17H23N3O6	731.2987	365.1587	0.5051	2.2014	MS2-Search-DB	-	--	--	17740	--	--	--	rp	99.53	71.51	70.57	82293.68	69135.8	166665.53	1.2684534776743543	0.07404366907212134	1316.5639253342165	10.362561857336342	insig
MW0156034	Pro Tyr Phe	C23H27N3O5	472.1914	425.1951	0.5589999999999999	2.3021	MS2-Search-DB	-	--	--	19506	--	--	--	rp	43.54	4.52	77.54	185.97	302.78	341.39	1.3408406764020508	0.022945568256304942	6.609394904458598	2.724518197860636	up
MW0156028	Pro Tyr Gly	C16H21N3O5	671.2682	335.1481	0.5487	1.8478	MS2-Search-DB	-	--	--	17205	--	--	--	rp	110.33	56515.68	59682.31	48046.92	149401.47	133132.11	1.017706910756219	0.13933069986684854	2.8422773194557363	1.5070473244205043	insig
MW0109339	Pro Tyr	C14H18N2O4	579.2255	278.1267	0.5863	2.4215	MS2-Search-DB	-	--	--	23717	--	--	--	rp	82.23	88.73	45.69	53684.08	3376.47	83663.12	1.0370836597247994	0.1835644906343461	649.5438264481883	9.3432830612005	insig
MW0156009	Pro Thr Ser	C12H21N3O6	286.1306	303.143	0.7071	2.1961	MS2-Search-DB	-	--	--	16903	--	--	--	rp	176.97	177.06	104.28	134044.21	54353.12	460746.93	0.9630155121834244	0.2241368635770092	1416.3868560581266	10.467999645486225	insig
MW0156008	Pro Thr Phe	C18H25N3O5	328.1521	363.1794	0.6765	1.1582	MS2-Search-DB	-	--	--	16075	--	--	--	rp	107.96	17132.51	16828.76	28106.81	885.24	19911.6	0.3619136074650624	0.6443735149609473	1.4354198788760415	0.5214728055892535	insig
MW0156006	Pro Thr Leu	C15H27N3O5	697.3135	329.1951	0.5181	2.7834	MS2-Search-DB	-	--	--	19982	--	--	--	rp	28.34	15.39	12370.46	2140.07	3056.05	44472.3	0.5801153403281519	0.4717666978228229	4.000939247747942	2.0003387222505724	insig
MW0155999	Pro Thr Asn	C13H22N4O6	313.1417	330.1539	0.6567	1.1485	MS2-Search-DB	-	--	--	21211	--	--	--	rp	43.89	42.47	18.48	418.0	1742.86	185.55	0.8872516136647428	0.2633192917744564	22.380866081648225	4.484193960849684	insig
MW0109338	Pro Thr Arg	C15H28N6O5	419.2052	372.2121	0.5793	2.8949	MS2-Search-DB	-	--	--	19437	--	--	--	rp	36561.62	37357.7	528.57	11396.97	41792.35	627.68	0.29443305907615863	0.7113583287751121	0.722881467829377	-0.4681689896114383	insig
MW0155998	Pro Thr Ala	C12H21N3O5	597.2613	287.1481	0.5586	3.3810000000000002	MS2-Search-DB	-	--	--	19614	--	--	--	rp	4.51	0.92	0.97	313.08	93.92	63.29	1.023366991619486	0.18820037389690436	73.4828125	6.199334940473138	insig
MW0109337	Pro Thr	C9H16N2O4	199.1062	216.111	0.7395	1.8787	MS2-Search-DB	-	--	--	23985	--	--	--	rp	16479.81	16908.0	15340.36	89505.24	84573.25	59882.05	1.3990846520907685	0.0210936642937582	4.801340579791934	2.263437276206788	up
MW0155997	Pro Ser Val	C13H23N3O5	284.1489	301.1638	0.7297	1.445	MS2-Search-DB	-	--	--	23420	--	--	--	rp	141.79	80.72	44.67	1809.17	2076.52	776.9	1.2814940530123775	0.0652678204173617	17.4511190957407	4.12524765064074	insig
MW0155995	Pro Ser Ser	C11H19N3O6	331.14599999999996	289.1274	0.6983	1.1354	MS2-Search-DB	-	--	--	20323	--	--	--	rp	133.35	224.36	231.31	350.7	3832.2	887.16	0.8262120280109818	0.3015126710746187	8.607619435672813	3.1056142941579465	insig
MW0155992	Pro Ser Ile	C14H25N3O5	669.294	315.1794	0.5684	2.4732	MS2-Search-DB	-	--	--	22974	--	--	--	rp	179.65	21.57	128.32	5889.87	654.15	3283.85	1.0583531666013044	0.17107629651882314	29.822995690963158	4.8983532771038085	insig
MW0155988	Pro Ser Asp	C12H19N3O7	359.1407	317.1223	0.5981	1.1505	MS2-Search-DB	-	--	--	23423	--	--	--	rp	430.81	1391.97	101.65	1384.87	10422.0	4784.28	0.9849659046644704	0.202606561737587	8.62133203078314	3.107910788773907	insig
MW0109334	Pro Ser	C8H14N2O4	185.0835	202.0954	0.7364	1.8525	MS2-Search-DB	-	--	--	23780	--	--	--	rp	6292.34	3173.22	1559.23	1958.54	1771.84	1818.83	0.8075225648889799	0.3192981441178418	0.5033392926305172	-0.9903968702484192	insig
MW0155985	Pro Pro Tyr	C19H25N3O5	358.1583	375.1794	0.6944	2.2081	MS2-Search-DB	-	--	--	19696	--	--	--	rp	374.15	100.59	7002.12	24592.19	21236.28	54703.65	1.2003137075068189	0.09439675316079607	13.445767340835593	3.7490801860764753	insig
MW0155982	Pro Pro Ser	C13H21N3O5	341.1966	299.1481	0.6863	1.4445	MS2-Search-DB	-	--	--	21717	--	--	--	rp	85.64	164753.1	154482.43	229530.69	442525.95	417757.46	1.2163997247004918	0.04289081913983687	3.4129090157097948	1.7710019543330813	up
MW0155981	Pro Pro Phe	C19H25N3O4	428.1645	359.1845	0.5787	1.4485	MS2-Search-DB	-	--	--	19234	--	--	--	rp	52278.67	51015.09	16.88	93489.77	82012.79	93444.54	1.2274887883009071	0.07862235787054297	2.603285586073225	1.3803335871977949	insig
MW0155979	Pro Pro Leu	C16H27N3O4	326.1927	325.2002	0.7079	2.0603	MS2-Search-DB	-	--	--	19891	--	--	--	rp	1248549.46	1149309.07	892501.19	768119.51	789805.7	793412.6	1.2130230545727532	0.09742481813916813	0.7146142094153767	-0.4847634940774082	insig
MW0155976	Pro Pro Gly	C12H19N3O4	316.1497	269.1376	0.5783	2.7052	MS2-Search-DB	-	--	--	16287	--	--	--	rp	39207.57	35573.09	901.01	1128.9	5001.55	25093.14	0.6767970676475051	0.3696054601573318	0.4125647597364064	-1.277307499850116	insig
MW0155975	Pro Pro Glu	C15H23N3O6	383.2094	341.1587	0.7257	2.7045	MS2-Search-DB	-	--	--	19480	--	--	--	rp	7396.17	16.91	38264.56	260394.0	103339.62	151321.12	1.247661319694792	0.0701452912426381	11.275861449934805	3.4951657511683565	insig
MW0155973	Pro Pro Asp Gln Gln	C24H37N7O10	584.247	583.2602	0.738	1.8007	MS2-Search-DB	-	--	--	264662	--	--	--	rp	3494.58	5.44	2687.85	658.38	334.98	435.83	0.8743518308146567	0.27094174373235	0.2309663906966371	-2.114245163172463	insig
MW0155971	Pro Pro Asn	C14H22N4O5	327.1524	326.159	0.6665	1.1595	MS2-Search-DB	-	--	--	22094	--	--	--	rp	338.06	299423.11	295543.83	578717.29	591248.56	588820.4	1.303143506709387	0.05926746590630594	2.9544288222003847	1.562879242068138	insig
MW0155965	Pro Phe Thr	C18H25N3O5	328.1605	363.1794	0.609	0.8369	MS2-Search-DB	-	--	--	16772	--	--	--	rp	18478.29	19080.77	20498.99	17767.46	23441.88	48567.11	0.7160466215279301	0.3800887331923107	1.5463221723774738	0.6288409325023034	insig
MW0155962	Pro Phe Met Thr Gly	C25H37N5O7S	552.2381	551.2414	0.5039	2.9481	MS2-Search-DB	-	--	--	264488	--	--	--	rp	30.38	81.64	14629.5	1665.04	3037.7	11521.08	0.07243767159050055	0.9363909695668341	1.1005527245494358	0.13822826256152704	insig
MW0155955	Pro Phe Asp	C18H23N3O6	755.3168	377.1587	0.5836	6.2158	MS2-Search-DB	-	--	--	16231	--	--	--	rp	658.46	600.4	486.24	11.5	23.99	6.96	1.4397552064842687	0.007382282421727717	0.02432525356713082	-5.361401345996066	down
MW0155951	Pro Met Val	C15H27N3O4S1	392.1718	345.1722	0.5539999999999999	2.842	MS2-Search-DB	-	--	--	23393	--	--	--	rp	5128.06	10588.78	3709.82	332311.13	339561.79	278110.47	1.4489504622880196	0.0035597593920892365	48.9010148939653	5.611792502136381	up
MW0155947	Pro Met Phe	C19H27N3O4S1	435.1855	393.1722	0.6725	1.8159	MS2-Search-DB	-	--	--	20989	--	--	--	rp	1334.58	238.45	46.26	23365.08	24253.13	168992.71	0.8735959310839293	0.2768151804654282	133.7690716301589	7.063600782856857	insig
MW0109328	Pro Met Lys	C16H30N4O4S1	357.1743	374.1988	0.5774	2.0124	MS2-Search-DB	-	--	--	20521	--	--	--	rp	29075.25	28862.4	1618.51	119150.65	91599.81	107394.03	1.4053897406240723	0.0022029163141909763	5.3419241603219545	2.417359494074092	up
MW0155926	Pro Lys His	C17H28N6O4	427.2274	380.2172	0.5503	2.4853	MS2-Search-DB	-	--	--	20523	--	--	--	rp	144.91	38922.45	165.2	50672.39	48043.6	62993.86	1.21183294004482	0.07378389084585482	4.121827635005212	2.043284176075004	insig
MW0155922	Pro Lys Asp	C15H26N4O6	359.1734	358.1852	0.5795	1.1506	MS2-Search-DB	-	--	--	23108	--	--	--	rp	16.8	156.99	286.72	210969.44	121898.17	19159.17	1.059162428053897	0.16875770211044272	764.4280905952095	9.57823698407359	insig
MW0155919	Pro Leu Val	C16H29N3O4	372.1757	327.2158	0.6567	1.1503	MS2-Search-DB	-	--	--	18341	--	--	--	rp	12.91	16.98	55706.45	3239.73	178467.92	269868.03	0.93013116008964	0.2298453550499199	8.101997368323794	3.0182776164108183	insig
MW0155918	Pro Leu Tyr	C20H29N3O5	414.1936	391.2107	0.7076	2.0349	MS2-Search-DB	-	--	--	16747	--	--	--	rp	88.07	232.0	229.85	47368.37	456031.21	136650.77	0.9491281752317324	0.2278576673735228	1163.8972032295605	10.18474792801142	insig
MW0155917	Pro Leu Thr	C15H27N3O5	371.2096	329.1951	0.6282	1.9719	MS2-Search-DB	-	--	--	22764	--	--	--	rp	79035.45	77308.45	88950.67	81966.32	54614.53	44196.24	0.9821644663524368	0.1887590944662562	0.7369795833637901	-0.4403034421719095	insig
MW0155914	Pro Leu Met	C16H29N3O4S1	342.1951	359.1879	0.7512	1.4980000000000002	MS2-Search-DB	-	--	--	21577	--	--	--	rp	19.69	58610.88	48097.09	258755.9	250949.9	125882.17	1.2897004625600934	0.039412747080509056	5.955231942684773	2.5741576988609456	up
MW0155909	Pro Leu Glu	C16H27N3O6	421.1964	357.19	0.7131	2.5252	MS2-Search-DB	-	--	--	22040	--	--	--	rp	52341.0	1558.26	61085.5	593.33	1287.16	12377.61	0.9648437939624868	0.20848031302598216	0.12399991094471995	-3.0115890104014778	insig
MW0155908	Pro Leu Cys	C14H25N3O4S1	685.2759	331.1566	0.5608	1.5029	MS2-Search-DB	-	--	--	17148	--	--	--	rp	15322.25	13398.04	15629.62	2457.06	35547.63	4616.78	0.04361782638335863	0.9619561658593628	0.9610272038883506	-0.057350824804748686	insig
MW0155904	Pro Ile Tyr	C20H29N3O5	356.2016	391.2107	0.6679999999999999	1.4694	MS2-Search-DB	-	--	--	18682	--	--	--	rp	17.13	6.13	23.72	777.82	1359.71	7155.4	0.8858542175459291	0.2692479301401903	197.80608769689232	7.6279430170596525	insig
MW0155902	Pro Ile Thr	C15H27N3O5	697.3826	329.1951	0.5534	2.4464	MS2-Search-DB	-	--	--	22665	--	--	--	rp	6322.25	17.27	5786.82	319.59	47477.74	14431.86	0.7410251865201136	0.3542695845524881	5.131737193580255	2.359447289050586	insig
MW0155900	Pro Ile Phe	C20H29N3O4	376.202	375.2158	0.7455	3.4274	MS2-Search-DB	-	--	--	17226	--	--	--	rp	168.34	113.67	12.79	2408.25	3091.89	483.12	1.123026995755814	0.13543267403135414	20.295997286295798	4.343123326504342	insig
MW0155899	Pro Ile Met	C16H29N3O4S1	423.1909	359.1879	0.6367	1.1509	MS2-Search-DB	-	--	--	16435	--	--	--	rp	28.12	1407.12	1768.38	2320.69	135.79	94.52	0.17091195099701548	0.8232592605727951	0.7962867006698673	-0.3286401325052771	insig
MW0109319	Pro Ile Lys	C17H32N4O4	398.25699999999995	356.2424	0.6793	3.2061	MS2-Search-DB	-	--	--	22672	--	--	--	rp	220.82	96.07	106.92	3828.86	5056.22	4383.21	1.4406583767026682	0.006274935157922361	31.307165947004556	4.968421010605773	up
MW0155897	Pro Ile Ile	C17H31N3O4	386.2209	341.2315	0.6749	1.8006	MS2-Search-DB	-	--	--	18825	--	--	--	rp	18490.63	30041.64	23442.38	238636.52	618167.9	571970.98	1.2914740501861182	0.06320696217374476	19.851092016425227	4.311146467663529	insig
MW0155890	Pro Ile Asn	C15H26N4O5	343.1931	342.1903	0.664	2.7518	MS2-Search-DB	-	--	--	19302	--	--	--	rp	15.3	3553.32	201.23	212.84	9812.83	94765.65	0.7181245443729147	0.3788888847907142	27.797212090666733	4.796868290618146	insig
MW0155889	Pro Ile Ala	C14H25N3O4	300.192	299.1845	0.735	2.0007	MS2-Search-DB	-	--	--	20400	--	--	--	rp	7713.1	6231.74	8618.43	31998.89	21488.22	21647.31	1.3547232394266326	0.03297533274805945	3.3299437537200953	1.7354978088537727	up
MW0109317	Pro Ile	C11H20N2O3	229.1532	228.1474	0.8322	2.5017	MS2-Search-DB	-	--	--	23879	--	--	--	rp	1072.47	391.78	90844.66	128058.68	205516.49	137198.57	1.2471478680754042	0.033040159755926266	5.0999815727430855	2.3504920343468396	up
MW0109315	Pro His Arg	C17H28N8O4	472.2183	408.2234	0.5799	2.5955	MS2-Search-DB	-	--	--	21668	--	--	--	rp	145.42	67.43	30082.67	97978.23	58170.1	95622.03	1.340009657855118	0.01219691441914836	8.31048154974729	3.05493207618984	up
MW0155873	Pro Gly Val	C12H21N3O4	335.1651	271.1532	0.7603	1.2729	MS2-Search-DB	-	--	--	22309	--	--	--	rp	135.57	6.46	20894.53	47194.97	32492.26	75747.01	1.232235581718806	0.051251171763671534	7.388766984716133	2.8853336318338143	insig
MW0155871	Pro Gly Phe	C16H21N3O4	639.2776	319.1532	0.5357	1.8482	MS2-Search-DB	-	--	--	18651	--	--	--	rp	300320.22	331236.48	145.07	1261577.12	1352732.7	1365152.44	1.4317752442707372	0.005233329281266892	6.299590168949503	2.6552579745718377	up
MW0155864	Pro Gly Gln	C12H20N4O5	623.2549	300.1434	0.5137	4.0478	MS2-Search-DB	-	--	--	16151	--	--	--	rp	13.48	6.28	4.65	179.94	73.23	213.58	1.2691615567957175	0.0727918782623601	19.12126177795985	4.257105822219773	insig
MW0155862	Pro Glu Val	C15H25N3O6	326.1719	343.1743	0.742	2.737	MS2-Search-DB	-	--	--	19535	--	--	--	rp	1217.87	360.2	430.75	30261.65	28606.54	30260.26	1.4599039855919782	2.5402061505952758e-05	44.368559651934966	5.471465814222212	up
MW0155861	Pro Glu Tyr	C19H25N3O7	449.1876	407.1693	0.5698	0.8421	MS2-Search-DB	-	--	--	18915	--	--	--	rp	66.46	211.21	266.96	73189.34	74376.68	93790.15	1.4421503166065202	0.006846345574073978	443.1562161467417	8.79167153987053	up
MW0155860	Pro Glu Thr	C14H23N3O7	713.2997	345.1536	0.5216	3.3006	MS2-Search-DB	-	--	--	18278	--	--	--	rp	36.82	11540.98	12914.58	2701.79	19966.96	1468.07	0.01300905698431814	0.9878099833976396	0.9854828318031976	-0.021097356736950918	insig
MW0155857	Pro Glu Leu Ala Lys	C25H44N6O8	557.2974	556.3221	0.5768	3.491	MS2-Search-DB	-	--	--	264886	--	--	--	rp	15196.22	34.61	12546.56	4501.54	3173.84	711.65	0.8143283186374763	0.29927590347871985	0.30193729504463884	-1.7276791265326257	insig
MW0155856	Pro Glu Leu	C16H27N3O6	421.1898	357.19	0.6587	1.1471	MS2-Search-DB	-	--	--	22988	--	--	--	rp	7907.89	62.42	8771.58	29677.32	34344.74	27700.52	1.409954553272672	0.002691181404505659	5.478627562360043	2.4538145324266782	up
MW0155849	Pro Glu Glu	C15H23N3O8	747.2705	373.1485	0.551	5.0969999999999995	MS2-Search-DB	-	--	--	22732	--	--	--	rp	325.75	48.76	59.48	590.83	7698.76	9987.06	1.0594861108034237	0.17012285635035093	42.11306712136224	5.396196046614752	insig
MW0155846	Pro Glu Asn	C14H22N4O7	376.1719	358.1489	0.5716	1.1497	MS2-Search-DB	-	--	--	15672	--	--	--	rp	117.69	13.31	39.23	89.05	7722.73	658.14	0.7131068701709833	0.37684226205558136	49.7557422310991	5.636791129292867	insig
MW0155843	Pro Glu Ala	C13H21N3O6	357.1615	315.143	0.6055	0.8368	MS2-Search-DB	-	--	--	23031	--	--	--	rp	16178.5	44.45	5.97	41368.13	64356.11	13825.57	1.0790577641985215	0.1301670717507413	7.366467392777832	2.8809729372662116	insig
MW0155842	Pro Gln Val	C15H26N4O5	723.3769	342.1903	0.5468	3.3645	MS2-Search-DB	-	--	--	20024	--	--	--	rp	17517.1	16.94	13.87	16152.7	190598.55	170316.89	1.0724512569559914	0.1601506335586425	21.487923063202402	4.42545413925274	insig
MW0155841	Pro Gln Tyr	C19H26N4O6	407.2079	406.1852	0.7653	2.7362	MS2-Search-DB	-	--	--	19893	--	--	--	rp	2635.12	3115.64	6598.15	20022.1	122326.79	94481.23	1.131053680230503	0.1336662569101205	19.178220587889946	4.261396963933863	insig
MW0155830	Pro Gln Gln	C15H25N5O6	413.1901	371.1805	0.5686	1.8162	MS2-Search-DB	-	--	--	22103	--	--	--	rp	54307.95	57959.12	55098.31	145961.72	146959.68	128893.49	1.4460789206121711	0.0036980210561090156	2.520323438455432	1.33360888972243	up
MW0155826	Pro Gln Ala	C13H22N4O5	356.1807	314.159	0.6883	2.4237	MS2-Search-DB	-	--	--	15818	--	--	--	rp	27.61	85.7	5883.13	954.92	8815.95	1006.62	0.3485983874976881	0.6520265410597548	1.7973147400791138	0.8458430711689386	insig
MW0109309	Pro Asp Lys	C15H26N4O6	359.1746	358.1852	0.5784	1.8474	MS2-Search-DB	-	--	--	18614	--	--	--	rp	120474.45	122464.26	13.56	233931.83	40207.27	398572.27	0.793179054911737	0.30042215532480826	2.7689034146501292	1.4693147302539409	insig
MW0155806	Pro Asp Asn	C13H20N4O7	689.2464	344.1332	0.5767	0.8370000000000001	MS2-Search-DB	-	--	--	16216	--	--	--	rp	16.22	3117.99	3653.1	2019.34	4937.87	3577.71	0.5937306563200694	0.4303841745900924	1.5521495261009148	0.6342675460387229	insig
MW0155805	Pro Asp Ala Lys Ser	C21H36N6O9	499.2723	516.2544	0.5363	1.1716	MS2-Search-DB	-	--	--	264262	--	--	--	rp	101.52	298.5	66558.21	173526.71	98776.34	111561.58	1.253196196614624	0.029896835208249976	5.7328969120002125	2.5192643369672365	up
MW0155804	Pro Asp Ala	C12H19N3O6	343.1446	301.1274	0.6459	0.8121	MS2-Search-DB	-	--	--	22815	--	--	--	rp	4019.11	3777.48	358.61	2476873.04	2680730.93	2428915.04	1.458059673620123	0.0009303219810667102	930.2676831959976	9.861502099169526	up
MW0155799	Pro Asn Met	C14H24N4O5S1	378.1635	360.1467	0.5788	2.0339	MS2-Search-DB	-	--	--	22859	--	--	--	rp	9.5	48.43	153.02	17083.11	3591.46	46539.79	0.9700278627273554	0.2202427330432041	318.626973216402	8.315724592477135	insig
MW0155794	Pro Asn Gln Met Ser	C22H37N7O9S	576.2288	575.2373	0.6236	1.7389	MS2-Search-DB	-	--	--	264511	--	--	--	rp	13.36	22.12	36.47	58922.59	61827.1	3176.67	1.0692173425078864	0.16298977940322695	1722.395552466991	10.750200783988358	insig
MW0155790	Pro Asn Ala Leu Ser	C21H36N6O8	501.2433	500.2595	0.718	1.5748	MS2-Search-DB	-	--	--	264333	--	--	--	rp	24.58	44.81	52.28	297283.81	103710.69	319020.44	1.2717155784784224	0.07258862421026431	5917.7688830443	12.530837638206966	insig
MW0109304	Pro Asn	C9H15N3O4	230.1043	229.1063	0.6916	0.9137	MS2-Search-DB	-	--	--	23994	--	--	--	rp	36.59	89125.95	238878.04	60421.7	50561.2	433178.61	0.3630666941453077	0.6498778968772471	1.6588237650354107	0.7301606211852659	insig
MW0155786	Pro Arg Trp	C22H31N7O4	458.2467	457.2438	0.5363	3.3394	MS2-Search-DB	-	--	--	20562	--	--	--	rp	351.08	190.02	3635.81	3708.68	34869.95	32286.57	1.0845138079901842	0.15428582693171888	16.965938935720427	4.084569369346717	insig
MW0155785	Pro Arg Thr	C15H28N6O5	419.2075	372.2121	0.5454	7.1610000000000005	MS2-Search-DB	-	--	--	23430	--	--	--	rp	1.23	0.56	0.55	421.32	393.54	487.45	1.4499202700893892	0.004104138245078557	556.5427350427351	9.120348661289988	up
MW0155782	Pro Arg Met	C16H30N6O4S1	403.2085	402.2049	0.5906	1.9487	MS2-Search-DB	-	--	--	22860	--	--	--	rp	4552.87	3440.67	22.41	119062.82	92997.58	4807.64	1.0328634269532448	0.1814493594183819	27.054564961108788	4.75780013777871	insig
MW0155778	Pro Arg Gly	C13H24N6O4	329.1763	328.1859	0.6194	1.1655	MS2-Search-DB	-	--	--	17861	--	--	--	rp	62.99	58.68	144772.2	48221.64	53943.76	277825.73	0.5931898898875988	0.4395945199179923	2.6225480070343896	1.3909691822883476	insig
MW0155775	Pro Arg Asn	C15H27N7O5	408.1827	385.2074	0.593	1.1507	MS2-Search-DB	-	--	--	17245	--	--	--	rp	27415.28	318.7	51.26	16688.01	23164.43	72806.68	0.8478894878428195	0.2510593444207736	4.0546390817570765	2.0195735005996323	insig
MW0155774	Pro Arg Ala	C14H26N6O4	343.2241	342.2016	0.5723	10.6132	MS2-Search-DB	-	--	--	17585	--	--	--	rp	20486.91	18205.04	15959.54	25490.47	17108.97	15896.95	0.2755993391500913	0.7250641239989425	1.0703530681414175	0.0980867645112738	insig
MW0155772	Pro Ala Val	C13H23N3O4	327.1883	285.1689	0.5896	2.861	MS2-Search-DB	-	--	--	22042	--	--	--	rp	70.49	69.75	12151.5	20616.97	7200.71	19634.57	1.0357716247667388	0.1184600261190634	3.8604990017686673	1.94878733994103	insig
MW0155771	Pro Ala Tyr	C17H23N3O5	396.171	349.1638	0.6859999999999999	2.593	MS2-Search-DB	-	--	--	19184	--	--	--	rp	114.55	34.44	34.39	531.59	6837.28	822.94	0.7918049190541613	0.3235295312017681	44.67122914167303	5.481274046242207	insig
MW0155764	Pro Ala Gly	C10H17N3O4	509.2076	243.1219	0.5765	1.8633	MS2-Search-DB	-	--	--	19051	--	--	--	rp	129.9	101.45	37.95	1441.01	15479.91	7578.32	1.027840800931998	0.1851837949083746	90.97378388414408	6.50737895547982	insig
MW0155763	Pro Ala Glu	C13H21N3O6	357.1914	315.143	0.67	0.5401	MS2-Search-DB	-	--	--	23591	--	--	--	rp	4.59	3944.05	2008.88	741.2	14229.99	13009.4	0.929223505458544	0.2258471995446592	4.696684190737084	2.2316425887468263	insig
MW0155740	Presqualene diphosphate	C30H52O7P2	587.3041	586.3188	0.55	3.1581	MS2-Insilico	-	HMDB0001278	C03428	--	6449797	Lipids and lipid-like molecules	Prenol lipids	rp	390.28	65.06	232.69	1072.16	67521.93	3254.98	0.6942051864391826	0.39012346195937614	104.4272342775751	6.706354200852107	insig
MW0062133	Polyporusterone F	C28H46O5	445.3228	1465.0974	0.5845	10.7867	MS2-Insilico	-	HMDB0038499	--	--	44575603	--	--	rp	11938.58	10648.1	24234.23	569.73	444.64	11919.7	1.0156499873558382	0.12275231689776953	0.2762455919801644	-1.8559766511220983	insig
MW0062129	Polyporusterone B	C28H44O6	459.2917	1465.0974	0.5848	10.7639	MS2-Insilico	-	HMDB0038496	--	--	15168041	--	--	rp	34867.92	22830.5	58838.71	58010.79	30862.23	21894.21	0.08836657459377778	0.9051840369372596	0.950488741227796	-0.07325855698883847	insig
MW0062092	Plastoquinone 8	C48H72O2	681.5619	1409.0348	0.6017	7.9784	MS2-Insilico	-	HMDB0030129	--	--	131750962	Lipids and lipid-like molecules	Prenol lipids	rp	30.97	8.67	41.93	790.39	714.06	10.91	1.009793042405246	0.1937127136636944	18.577418168444282	4.215478109288225	insig
MW0109287	Plantaricin BN	C24H36O10	531.2224	1324.9409	0.5551	1.1595	MS2-Insilico	-	HMDB0038238	--	--	380907	Organic acids and derivatives	Carboxylic acids and derivatives	rp	18.74	21.49	32.52	139206.62	10437.15	101162.52	1.0809898076518607	0.16013983492651934	3447.509140893471	11.751338661638238	insig
MW0169687	Pirimicarb; LC-ESI-ITFT; MS2; CE	C11H18N4O2	499.2574	238.143	0.5764	3.2789	MS2-Search-DB	-	--	C11079	--	--	--	--	rp	30.09	11278.28	57.57	3214.37	17070.91	162.49	0.3295323627229883	0.6636907802925451	1.7990390588019995	0.8472265091731854	insig
MW0126181	Piperundecalidine	C23H29NO3	385.2452	367.2147	0.516	2.7203	MS2-Search-DB	-	HMDB0030240	--	--	44453654	Organoheterocyclic compounds	Benzodioxoles	rp	15711.71	17250.21	16823.05	1168042.84	841536.63	1123738.05	1.433885484205125	0.009751446024216464	62.93701733675847	5.9758369040380055	up
MW0000401	Piperolactam B	C17H13NO4	296.0905	295.0845	0.6624	5.5047	MS2-Search-DB	-	HMDB0038583	--	--	14039008	Alkaloids and derivatives	Aristolactams	rp	47.33	11508.61	17008.54	16808.67	16552.69	61.25	0.15833977513886996	0.8388857068410928	1.170075912461911	0.22660213235532836	insig
MW0062067	Pipericine	C22H41NO	336.3085	335.3188	0.5864	10.3421	MS2-Search-DB	-	HMDB0031678	--	--	9974234	Lipids and lipid-like molecules	Fatty Acyls	rp	19189.26	19254.32	16979.88	20598.96	41885.55	16418.54	0.6417731196032822	0.4256669368238396	1.4236399171036958	0.5095842899132652	insig
MW0009442	Phosphine-biotin	C41H53N4O8PS	810.3337	792.3322	0.5812	3.2025	MS2-Search-DB	-	--	--	64823	24859184	Benzenoids	Benzene and substituted derivatives	rp	107.8	97.25	76.25	4201.11	4332.71	2690.11	1.4021302057929157	0.0202140201536444	39.90021329541415	5.318324553600992	up
MW0109208	Phenylalanyl-Isoleucine	C15H22N2O3	262.1615	278.163	0.8926	4.9087	MS2-MetDNA	-	HMDB0028998	--	--	7010566	--	--	rp	65.79	131.85	41.72	5906.22	7403.46	5995.85	1.4436013898566853	0.005650988767377452	80.65478776737969	6.333688270961883	up
MW0109205	Phenylalanyl-Glycine	C11H14N2O3	246.0927	1577.2226	0.9073	2.9356	MS2-MetDNA	-	HMDB0028995	--	--	6992304	Organic acids and derivatives	Carboxylic acids and derivatives	rp	4457.51	147.65	5979.71	824.76	2966.32	3013.36	0.4572000219683301	0.5580575590086113	0.6428458734023186	-0.6374552116605539	insig
MW0115115	Phenethyl rutinoside	C20H30O10	453.1516	430.1839	0.7728	7.7016	MS2-Search-DB	-	HMDB0032622	--	--	14312558	Organic oxygen compounds	Organooxygen compounds	rp	8902.11	5235.2	7884.72	4263.06	631.64	6158.98	0.993785741763	0.1448861850923938	0.5019373781617771	-0.9944207104939946	insig
MW0155436	Phe4Cl-TyrMe-OH	C24H21ClN2O7	485.0846	484.1037	0.7513	10.655	MS2-Search-DB	-	--	--	65086	--	--	--	rp	639.51	607.85	1038.92	1049.11	1025.33	10.12	0.13407517844445538	0.8686494922874962	0.9117693370890704	-0.13325920287417858	insig
MEDP1676	Phe-Val-Asp	C18H25N3O6	380.1794	379.1743	0.6239	2.9106	MS2-Search-Local	-	-	-	--	44232355	Amino acid and Its metabolomics	Small Peptide	rp	359.55	28689.12	932.3	50615.8	22178.22	112182.79	0.9908979809663984	0.1825055783045011	6.169807381148776	2.625225449731386	insig
MW0109230	Phe-Thr	C13H18N2O4	232.1158	266.1267	0.9483	2.9558	MS2-MetDNA	-	HMDB0029005	--	--	10445608	Organic acids and derivatives	Carboxylic acids and derivatives	rp	1724.3	1340.02	2120.09	228.15	2043.56	1865.76	0.393407508217372	0.6185151562259593	0.7980599528200895	-0.32543096449574443	insig
MW0109164	Phe-Gln	C14H19N3O4	609.2676	293.1376	0.5067	3.235	MS2-MetDNA	-	--	--	--	11779156	Organic acids and derivatives	Carboxylic acids and derivatives	rp	51.94	57.41	55.04	29692.47	36478.55	1804.28	1.0614188268978508	0.16684571973944745	413.5002129083278	8.691744262004914	insig
MW0155418	Phe Val Val	C19H29N3O4	432.2114	363.2158	0.5472	1.5259	MS2-Search-DB	-	--	--	19435	--	--	--	rp	52120.6	41318.93	39548.95	589901.45	455446.89	155718.31	1.182471895991215	0.10893753876806904	9.031358580833468	3.1749430276177235	insig
MW0155417	Phe Val Tyr	C23H29N3O5	428.1959	427.2107	0.5697	0.8370000000000001	MS2-Search-DB	-	--	--	20180	--	--	--	rp	35819.23	36513.62	34732.21	45327.25	44328.17	56006.32	1.262517387602703	0.0723583284004421	1.3604974395942055	0.4441342414915106	insig
MW0155415	Phe Val Ser Glu Ala	C25H37N5O9	552.2754	551.2591	0.5254	2.502	MS2-Search-DB	-	--	--	264151	--	--	--	rp	13095.0	156.76	459.9	216569.69	168237.23	245056.45	1.427340716822909	0.00970425504242575	45.93633228945293	5.521563766599866	up
MW0155404	Phe Val Gln Asp	C23H33N5O8	508.2186	507.2329	0.5923	2.3917	MS2-Search-DB	-	--	--	142541	--	--	--	rp	2859.9	9503.87	18866.55	2560.76	19926.65	147.8	0.2643054900412598	0.7324468347689975	0.7247831594424906	-0.46437866057256105	insig
MW0155398	Phe Tyr Val Lys	C29H41N5O6	556.2854	555.3057	0.6189	2.4506	MS2-Search-DB	-	--	--	143427	--	--	--	rp	25966.69	23540.17	160.12	3863.06	4087.74	13776.9	0.6854680929696559	0.3801509201020049	0.4374677099352528	-1.1927515612234885	insig
MW0155389	Phe Tyr Met	C23H29N3O5S1	498.17400000000004	459.1828	0.5406	1.5989	MS2-Search-DB	-	--	--	20742	--	--	--	rp	10.14	10.52	10.16	19.42	37.63	66.67	1.0947362530008449	0.1532681611425736	4.014276443867619	2.0051399715744798	insig
MW0155388	Phe Tyr Lys Arg	C30H44N8O6	613.3129	612.3384	0.7145	4.0969999999999995	MS2-Search-DB	-	--	--	143253	--	--	--	rp	568.0	495.7	536.19	8439.03	16315.21	4946.67	1.183666525946459	0.10829906739632647	18.564345048722103	4.214462512604743	insig
MW0155384	Phe Tyr Ile	C24H31N3O5	442.2171	441.2264	0.604	2.3922	MS2-Search-DB	-	--	--	16633	--	--	--	rp	20164.21	19.87	616.52	12373.4	15561.8	35100.03	0.8579598151494895	0.2209916991844936	3.0304524869474916	1.5995332233803603	insig
MW0155378	Phe Tyr Asn Glu	C27H33N5O9	572.2175	571.2278	0.5844	1.1582	MS2-Search-DB	-	--	--	143302	--	--	--	rp	27.08	16.4	12.44	12730.4	16282.78	18402.32	1.4305501891260897	0.01080798839332828	847.9166666666665	9.727778673319817	up
MW0109137	Phe Trp Ala	C23H26N4O4	423.1851	422.1954	0.682	1.7283	MS2-Search-DB	-	--	--	17386	--	--	--	rp	1177.77	1152.92	872.6	4390.14	871.58	40246.5	0.7190635296269737	0.3788179604579849	14.206712473737939	3.8285008390133375	insig
MW0155363	Phe Thr Tyr Asp	C26H32N4O9	545.2141	544.2169	0.6198	3.3548	MS2-Search-DB	-	--	--	142261	--	--	--	rp	189.11	161.28	11.77	80.09	751.59	1208.17	0.94186405892435	0.22765497859681155	5.632455268389663	2.4937639509678204	insig
MW0155362	Phe Thr Tyr	C22H27N3O6	430.1797	429.19	0.6393	1.1504	MS2-Search-DB	-	--	--	20660	--	--	--	rp	10.24	40.46	53.73	37644.46	56328.15	14654.8	1.2126913650399296	0.09537495042210756	1040.1935267643396	10.022636249691107	insig
MW0155360	Phe Thr Thr	C17H25N3O6	409.1969	367.1743	0.7440000000000001	2.2674	MS2-Search-DB	-	--	--	19999	--	--	--	rp	57.76	214.21	15.35	121437.66	71085.79	66189.97	1.3515872775625024	0.039536606992358565	900.4365167757204	9.814480755566091	up
MW0155357	Phe Thr Pro Thr Glu	C27H39N5O10	640.2607	593.2697	0.5717	2.0408	MS2-Search-DB	-	--	--	264076	--	--	--	rp	676.87	372.1	405.18	5685.66	123881.46	26952.17	0.842795729237204	0.29121507434358884	107.63627548739812	6.750020565493847	insig
MW0155356	Phe Thr Phe	C22H27N3O5	414.2196	413.1951	0.5959	1.1591	MS2-Search-DB	-	--	--	22713	--	--	--	rp	547477.68	304.97	253.59	2554417.4	3493948.23	2374695.02	1.3980106617507189	0.0066094876300727395	15.36953222290555	3.9420013516555334	up
MW0155349	Phe Thr Glu	C18H25N3O7	413.2078	395.1693	0.5265	0.8368	MS2-Search-DB	-	--	--	19958	--	--	--	rp	1722.85	47.54	5.2	358.99	5666.36	134.34	0.520056056389193	0.5094525947256142	3.4690947797633465	1.7945592572938291	insig
MW0155336	Phe Ser Phe	C21H25N3O5	799.3369	399.1794	0.5695	3.2846	MS2-Search-DB	-	--	--	22330	--	--	--	rp	25.17	14.94	38.34	22710.12	1359.66	8333.75	0.9519924890498264	0.2286195142818017	413.0469088591459	8.690161824531929	insig
MW0155333	Phe Ser Leu Phe Asp	C31H41N5O9	628.3227	627.2904	0.7248	1.7198	MS2-Search-DB	-	--	--	264755	--	--	--	rp	86600.34	86423.64	81024.92	31013.45	251605.29	292477.84	0.8046809731790345	0.31823567998457386	2.263723952357204	1.1786980408347305	insig
MW0155320	Phe Pro Trp	C25H28N4O4	413.17900000000003	448.2111	0.6216	1.7877	MS2-Search-DB	-	--	--	22234	--	--	--	rp	12918.53	12936.92	33.38	19292.41	3572.01	22120.58	0.5903411156836599	0.4300687379831843	1.737621978281753	0.7971142562737673	insig
MW0155319	Phe Pro Thr	C18H25N3O5	749.3203	363.1794	0.5536	2.4079	MS2-Search-DB	-	--	--	22827	--	--	--	rp	37.26	74.86	48.18	35228.17	15820.89	3577.32	1.0235421975550507	0.18760494471872985	340.77592014971924	8.412679585467735	insig
MW0155318	Phe Pro Ser	C17H23N3O5	391.1982	349.1638	0.6003	2.026	MS2-Search-DB	-	--	--	19465	--	--	--	rp	5262.4	6811.0	7370.24	189728.91	215134.82	342.64	1.0017200716830554	0.19816248288083696	20.840046925369943	4.3812866210125305	insig
MW0155317	Phe Pro Phe	C23H27N3O4	456.1878	409.2002	0.5415	2.2223	MS2-Search-DB	-	--	--	18510	--	--	--	rp	100.28	31.03	41.9	61067.25	47849.09	34003.87	1.3871284041090002	0.025918594071528724	825.1267825183304	9.688471999384817	up
MW0155309	Phe Phe Val	C23H29N3O4	412.23699999999997	411.2158	0.6004	1.91	MS2-Search-DB	-	--	--	19599	--	--	--	rp	9.99	7.89	16.61	1214.63	847.32	1252.1	1.4231650843441592	0.01364019527960025	96.08727167294869	6.586273430043435	up
MW0155308	Phe Phe Tyr	C27H29N3O5	522.1976	475.2107	0.5607	2.3335	MS2-Search-DB	-	--	--	17431	--	--	--	rp	3731.01	3155.04	2954.35	2794619.4	3053244.16	2940152.37	1.4590954974626464	0.0006537207955827532	893.054746758262	9.802604809080533	up
MW0155306	Phe Phe Thr	C22H27N3O5	414.1819	413.1951	0.6276	0.8370000000000001	MS2-Search-DB	-	--	--	21351	--	--	--	rp	46.17	84.47	176352.09	906747.51	1073653.27	137584.64	1.0785409225611473	0.14902277540097686	12.001091664889815	3.5850937397119425	insig
MW0109126	Phe Phe Lys	C24H32N4O4	441.2375	440.2424	0.5223	2.6911	MS2-Search-DB	-	--	--	23440	--	--	--	rp	13264.6	17488.33	14922.93	613286.32	785820.93	767269.25	1.4439037305513474	0.005910727173080473	47.429353273260745	5.567708291455325	up
MW0155303	Phe Phe Leu	C24H31N3O4	426.2196	425.2315	0.6031	2.4593	MS2-Search-DB	-	--	--	19490	--	--	--	rp	25074.31	129.38	334.86	44074.77	7247.53	45593.46	0.9081624622347392	0.19922484501102794	3.794881071948093	1.9240546736251396	insig
MW0109122	Phe Met	C14H20N2O3S1	297.121	296.1195	0.5778	4.8281	MS2-Search-DB	-	--	--	23671	--	--	--	rp	24.64	61.36	95.59	8030.63	57037.91	6410.41	0.8460518837346155	0.2888302510498036	393.6282284266755	8.620689874757968	insig
MW0155281	Phe Lys Tyr	C24H32N4O5	520.2372	456.2373	0.5768	2.8464	MS2-Search-DB	-	--	--	17132	--	--	--	rp	3837.18	124.75	3623.17	604301.7	226759.54	201163.48	1.1610776506574736	0.1199416802664668	136.0858419796707	7.088373170149329	insig
MW0155276	Phe Lys Leu Arg	C27H46N8O5	563.3745	562.3591	0.6061	10.4631	MS2-Search-DB	-	--	--	138873	--	--	--	rp	33575.04	30492.8	29216.7	27331.44	27288.26	18910.93	1.0714936995535282	0.12828130070716326	0.788240259318425	-0.3432926579772703	insig
MW0155271	Phe Lys Glu Ala Phe	C32H44N6O8	641.3005	640.3221	0.7621	1.2226	MS2-Search-DB	-	--	--	264813	--	--	--	rp	15.31	5704.3	36350.44	21209.06	1219.88	1197.36	0.3267472371526866	0.6687431827555759	0.5615942933274384	-0.8323998191986538	insig
MW0155263	Phe Leu Val Met Met	C30H49N5O6S2	681.3204	639.3124	0.5518	2.5693	MS2-Search-DB	-	--	--	264778	--	--	--	rp	13895.78	45.75	15864.27	13081.27	7191.49	1786.3	0.3078562038011838	0.6900639880150099	0.7400928678310933	-0.4342217815065403	insig
MW0155256	Phe Leu Phe	C24H31N3O4	426.2115	425.2315	0.536	1.8946	MS2-Search-DB	-	--	--	20450	--	--	--	rp	35085.17	32924.38	30595.43	161831.49	151850.44	222471.1	1.3997692959708323	0.021820469479802915	5.437382878633512	2.442912420495273	up
MW0155249	Phe Leu Glu Lys Asp	C30H46N6O10	668.3321	650.3275	0.5778	3.1539	MS2-Search-DB	-	--	--	265001	--	--	--	rp	37.8	15.0	35.63	102345.09	4188.51	11020.56	0.7687369843956334	0.34148944182015023	1329.3470541671381	10.376502084507077	insig
MW0155244	Phe Leu Asp Lys	C25H39N5O7	539.2986	521.2849	0.581	2.9864	MS2-Search-DB	-	--	--	139127	--	--	--	rp	21.85	46.38	109.08	108475.11	130240.99	105230.78	1.446882978787019	0.004662256975572472	1939.8053127291187	10.921696149211275	up
MW0155243	Phe Leu Asp	C19H27N3O6	394.1764	393.19	0.7062	3.5424	MS2-Search-DB	-	--	--	19600	--	--	--	rp	488.37	303.08	419.16	61802.41	14298.42	1688.24	0.8344840234495569	0.2978176922792556	64.25609403523843	6.005761380594599	insig
MW0155234	Phe Ile Phe Met Gly	C31H43N5O6S	614.2668	613.2934	0.7173	1.8478	MS2-Search-DB	-	--	--	264228	--	--	--	rp	38.2	5.93	6.1	90985.71	86235.46	183491.35	1.2952925462614715	0.06286972155981035	7181.216802707547	12.810012603152966	insig
MW0155189	Phe Glu Thr	C18H25N3O7	437.1887	395.1693	0.6897	2.2436	MS2-Search-DB	-	--	--	21924	--	--	--	rp	111.9	12049.92	202.54	187.21	1249.55	10108.0	0.039111333888086484	0.9596595050796536	0.9337127032858961	-0.09894938360838272	insig
MW0155188	Phe Glu Ser Phe Gly	C28H35N5O9	586.229	585.2435	0.7335	1.3549	MS2-Search-DB	-	--	--	264063	--	--	--	rp	16.25	42.59	42.05	106819.3	142711.05	138444.96	1.4391792152371032	0.0075787792840111955	3845.5279016750924	11.908965944969154	up
MW0155185	Phe Glu Phe	C23H27N3O6	510.1694	441.19	0.5607	2.1571	MS2-Search-DB	-	--	--	22076	--	--	--	rp	52194.92	4377.58	4907.09	158621.41	199234.65	195299.7	1.4166940986609642	0.0015522587484251052	8.997388564237337	3.1695063289846512	up
MW0155174	Phe Glu Gln	C19H26N4O7	440.1925	422.1802	0.5704	1.1619	MS2-Search-DB	-	--	--	18958	--	--	--	rp	12231.9	47.74	176.85	647.88	73.65	6841.4	0.25755952750873234	0.7450790503415659	0.6071477599227391	-0.7198804308511129	insig
MW0155173	Phe Glu Asp	C18H23N3O8	392.1302	409.1485	0.6835	3.321	MS2-Search-DB	-	--	--	21371	--	--	--	rp	264.14	187.99	210.3	739.82	1029.82	291.46	1.0677079832514085	0.16074092722881272	3.11142309376085	1.6375745870187794	insig
MW0155172	Phe Glu Arg Asp	C24H35N7O9	566.2366	565.2496	0.5898	1.1485	MS2-Search-DB	-	--	--	136962	--	--	--	rp	4040.19	10.31	16.88	13222.34	14280.26	117.49	0.9258890303044416	0.22152932600881844	6.790634265792723	2.763546332846755	insig
MW0109105	Phe Glu	C14H18N2O5	611.2265	294.1216	0.5048	6.7759	MS2-Search-DB	-	--	--	23833	--	--	--	rp	16.35	10.76	14.16	1444.96	3274.58	1358.86	1.2386974245525253	0.0843553385786101	147.28374121637992	7.20245436854535	insig
MW0155169	Phe Gln Thr Lys	C24H38N6O7	523.2687	522.2802	0.6716	2.0806	MS2-Search-DB	-	--	--	141007	--	--	--	rp	43.36	27556.33	40.26	244754.8	120343.34	261967.25	1.3312584130121985	0.04157459240818508	22.68692200962737	4.503788983198339	up
MW0155168	Phe Gln Thr	C18H26N4O6	463.17900000000003	394.1852	0.5773	3.0913	MS2-Search-DB	-	--	--	21710	--	--	--	rp	1939.64	256.54	88.68	4235.52	2651.21	787.13	0.8906244898372404	0.21186712952009448	3.35856901516942	1.747846675128624	insig
MW0155167	Phe Gln Ser	C17H24N4O6	422.1849	380.1696	0.5743	3.1695	MS2-Search-DB	-	--	--	17049	--	--	--	rp	2927.37	2604.42	115.69	980.97	1948.95	2496.55	0.06067068375184422	0.9456049036121548	0.96086573126421	-0.05759324804318651	insig
MW0155159	Phe Gln Gln	C19H27N5O6	422.1866	421.1961	0.762	2.0836	MS2-Search-DB	-	--	--	15910	--	--	--	rp	56.77	42.57	42.14	16361.8	151.01	10268.23	1.002653247430536	0.20111303079662973	189.29205541419282	7.564470052189482	insig
MW0155158	Phe Gln Asp Arg	C24H36N8O8	565.2373	564.2656	0.5837	2.6261	MS2-Search-DB	-	--	--	140733	--	--	--	rp	49.12	28.79	97.67	621.94	308.36	1273.78	1.121114935926962	0.13979835599804502	12.55313817063447	3.6499761648209623	insig
MW0155156	Phe Gln Asn	C18H25N5O6	454.1759	407.1805	0.5684	1.8478	MS2-Search-DB	-	--	--	16451	--	--	--	rp	43.07	7163.35	5.58	3878.02	200.24	302.02	0.25769767826715123	0.7472530947205605	0.6073599556295064	-0.7193763028113382	insig
MW0155147	Phe Cys Leu Phe Arg	C33H48N8O6S	685.3825	684.3418	0.775	2.7368	MS2-Search-DB	-	--	--	264575	--	--	--	rp	32.17	45.86	32.19	297090.79	107779.74	239611.22	1.2970727718634012	0.06181934412572625	5847.230538922156	12.51353775827817	insig
MW0155138	Phe Asp Thr Gly Leu	C25H37N5O9	569.2575	551.2591	0.5127	1.7076	MS2-Search-DB	-	--	--	264402	--	--	--	rp	235748.0	36.27	276432.9	44582.42	416448.07	400173.09	0.5345368841310949	0.4824763140902456	1.6813250910741628	0.7495987025249267	insig
MW0155134	Phe Asp Phe Gln Asn	C31H39N7O10	670.2589999999999	669.2758	0.6956	6.3228	MS2-Search-DB	-	--	--	264461	--	--	--	rp	321.2	311.66	331.8	2070.29	6.59	1031.96	0.7538204687823413	0.35308806941375703	3.2227313250264342	1.6882839177772124	insig
MW0109099	Phe Asp Lys	C19H28N4O6	839.3497	408.2009	0.5576	1.9099	MS2-Search-DB	-	--	--	16101	--	--	--	rp	149.27	141.04	205.39	19907.02	17605.04	14759.88	1.4392595864388262	0.0073489849170322455	105.45075650595119	6.720425634868105	up
MW0155128	Phe Asp Gly Gly Val	C22H31N5O8	511.2257	493.2173	0.5768	1.2309	MS2-Search-DB	-	--	--	265014	--	--	--	rp	11.74	12.43	16.72	2255.94	17918.53	14509.1	1.1273035023514355	0.1358740475093532	848.2164343360236	9.728288625438841	insig
MW0155126	Phe Asp Glu Phe Leu	C33H43N5O10	708.2451	669.301	0.5825	6.5832	MS2-Search-DB	-	--	--	264783	--	--	--	rp	8.91	1.25	11.46	59.61	1137.13	319.41	0.8862850079704305	0.2646575028797373	70.12719703977797	6.131902160020418	insig
MW0155118	Phe Asp Ala	C16H21N3O6	334.12699999999995	351.14300000000003	0.6829	3.2289	MS2-Search-DB	-	--	--	19934	--	--	--	rp	25.75	11.44	1331.09	2579.56	2328.41	96.43	0.8143912767870474	0.26847332035491817	3.657438535972169	1.8708336197723112	insig
[truncated: 958 more rows]

## Sheet: S3
Index	Compounds	Formula	Precursor(g/mol)	Mass(g/mol)	score	RT(min)	MS_level	CAS_ID	HMDB_ID	cpd_ID	Metlin_ID	Pubchem.CID	Class.I	Class.II	source	CK1	CK2	CK3	KJ-34-1	KJ-34-2	KJ-34-3	VIP	p_value	Fold_Change	Log2FC	Type
[truncated: 662 more rows]

[truncated: 2 more sheets: S4, S5]
